# Supplementary material for: Ethyl 1-[3-(2-oxopyrrolidin-1-yl)prop­yl]-2-phenyl-1H-benzimidazole-5-carboxyl­ate
Source: Acta Crystallogr Sect E Struct Rep Online. 2012 Jan 7;68(Pt 2):o251–2. doi: 10.1107/S1600536811054833 (PMC3274946; doi:10.1107/S1600536811054833)
Supplement: Supplementary file 2 [file e-68-0o251-Isup2.hkl]

# 
# h,k,l, Fc-squared, Fo-squared, sigma(Fo-squared) and status flag 
# 
data_I
_shelx_title ' 5Va_0m in P-1 (100K)' 
_shelx_refln_list_code          4 
_shelx_F_calc_maximum      157.16 
_exptl_crystal_F_000       416.00 
_reflns_d_resolution_high  0.7696 
 
loop_ 
 _symmetry_equiv_pos_as_xyz 
 'x, y, z' 
 '-x, -y, -z' 
 
_cell_length_a     9.9469 
_cell_length_b    10.5845 
_cell_length_c    11.3184 
_cell_angle_alpha  69.679 
_cell_angle_beta   67.374 
_cell_angle_gamma  70.135 
 
_shelx_F_squared_multiplier     1.000 
 
loop_ 
 _refln_index_h 
 _refln_index_k 
 _refln_index_l 
 _refln_F_squared_calc 
 _refln_F_squared_meas 
 _refln_F_squared_sigma 
 _refln_observed_status 
   1   0   0      317.87      321.32      8.37 o 
   2   0   0       90.33      101.58      3.19 o 
   3   0   0      127.33      137.48      4.08 o 
   4   0   0     1821.60     2060.31     40.99 o 
   5   0   0      144.97      173.94      4.20 o 
   6   0   0       65.37       82.54      2.55 o 
   7   0   0       33.32       34.66      2.41 o 
   8   0   0      697.32      687.78     12.12 o 
   9   0   0      275.69      252.11      5.41 o 
  10   0   0        0.01        2.04      2.57 o 
  11   0   0        8.87        9.52      2.71 o 
 -11   1   0        1.37       -1.99      4.15 o 
 -10   1   0      101.85       97.24      6.98 o 
  -9   1   0        7.32       13.05      2.08 o 
  -8   1   0       55.70       53.12      3.37 o 
  -7   1   0        0.06       -0.33      0.87 o 
  -6   1   0      183.24      213.76      4.98 o 
  -5   1   0     1545.81     1657.69     21.32 o 
  -4   1   0       19.99       17.00      0.92 o 
  -3   1   0      260.16      282.97      4.27 o 
  -2   1   0       19.50       21.90      1.00 o 
  -1   1   0      271.66      254.46      3.24 o 
   0   1   0      751.13      369.96     13.58 o 
   1   1   0      722.12      668.94     22.68 o 
   2   1   0     1267.40     1623.49     28.96 o 
   3   1   0     1205.58     1726.95     22.34 o 
   4   1   0        1.53        1.79      0.83 o 
   5   1   0      532.65      639.11     12.63 o 
   6   1   0       47.00       63.07      2.74 o 
   7   1   0        0.29        2.47      1.40 o 
   8   1   0       13.66       16.23      2.06 o 
   9   1   0       50.92       53.09      3.06 o 
  10   1   0       95.17       95.77      5.28 o 
  11   1   0        0.63        0.33      1.83 o 
 -11   2   0       11.63       16.00      5.56 o 
 -10   2   0      119.08      110.85      6.21 o 
  -9   2   0        0.95        0.05      1.76 o 
  -8   2   0        1.90        0.16      1.67 o 
  -7   2   0      242.00      223.60      4.56 o 
  -6   2   0      169.08      167.39      3.60 o 
  -5   2   0      387.78      362.77      5.84 o 
  -4   2   0       66.46       68.26      2.09 o 
  -3   2   0      124.26      125.32      2.65 o 
  -2   2   0     1927.29     1919.31     27.20 o 
  -1   2   0     2769.89     2593.37     35.85 o 
   0   2   0     3501.47     3398.75     79.58 o 
   1   2   0      604.62      588.49     18.68 o 
   2   2   0      197.35      204.63      7.12 o 
   3   2   0      149.22      191.38      4.60 o 
   4   2   0       18.58       20.96      1.52 o 
   5   2   0      190.42      292.29      9.81 o 
   6   2   0      443.62      601.85     10.15 o 
   7   2   0       64.63       80.60      3.15 o 
   8   2   0        1.28        1.32      1.50 o 
   9   2   0      137.08      156.97      5.65 o 
  10   2   0        1.32        3.91      2.34 o 
  11   2   0        1.04        0.70      2.17 o 
 -10   3   0       60.13       60.43      6.43 o 
  -9   3   0       38.98       43.96      4.02 o 
  -8   3   0      173.48      154.90      6.56 o 
  -7   3   0      139.30      131.91      3.68 o 
  -6   3   0        7.96        9.80      2.80 o 
  -5   3   0        1.38        3.26      1.43 o 
  -4   3   0       10.29       10.33      1.03 o 
  -3   3   0       24.54       18.27      1.08 o 
  -2   3   0      224.88      202.42      4.60 o 
  -1   3   0      727.67      686.30      9.06 o 
   0   3   0      776.06      708.04     10.97 o 
   1   3   0     2292.75     2087.59     40.78 o 
   2   3   0      226.22      223.38      6.40 o 
   3   3   0      849.88      945.26     21.37 o 
   4   3   0      272.18      334.83      6.77 o 
   5   3   0        1.59        3.35      1.12 o 
   6   3   0        4.24        5.37      1.15 o 
   7   3   0      458.22      581.88     10.15 o 
   8   3   0      128.75      156.26      4.43 o 
   9   3   0      321.52      363.75      8.65 o 
  10   3   0       37.76       45.83      5.85 o 
  11   3   0        8.20       10.15      2.89 o 
 -10   4   0       13.11       10.62      7.21 o 
  -9   4   0        5.33        6.36      3.28 o 
  -8   4   0        0.24        1.44      2.00 o 
  -7   4   0       10.80       10.81      2.00 o 
  -6   4   0       47.95       48.18      2.83 o 
  -5   4   0       11.42       10.48      1.51 o 
  -4   4   0      100.72       82.12      2.26 o 
  -3   4   0        2.90        2.61      0.87 o 
  -2   4   0      272.06      283.23      6.21 o 
  -1   4   0      220.05      238.81      4.82 o 
   0   4   0      311.49      342.69      5.78 o 
   1   4   0       26.12       18.95      1.18 o 
   2   4   0      542.04      506.21     10.89 o 
   3   4   0      205.21      215.03      5.43 o 
   4   4   0      102.71      119.44      3.22 o 
   5   4   0      184.33      233.56      8.92 o 
   6   4   0      218.53      271.63      7.42 o 
   7   4   0        4.56        3.73      1.24 o 
   8   4   0      215.18      270.38      5.97 o 
   9   4   0       33.19       41.21      3.07 o 
  10   4   0        0.08       -2.35      2.03 o 
  11   4   0        0.14        1.64      2.06 o 
  -8   5   0       76.25       76.08      6.03 o 
  -7   5   0       81.55       87.50      3.74 o 
  -6   5   0      157.50      151.85      4.65 o 
  -5   5   0      137.24      121.62      3.96 o 
  -4   5   0       61.83       53.37      2.53 o 
  -3   5   0      100.97       84.07      2.79 o 
  -2   5   0        0.97        0.77      0.63 o 
  -1   5   0     1389.19     1385.89     23.29 o 
   0   5   0      113.11      133.32      2.86 o 
   1   5   0     1659.45     1669.27     25.61 o 
   2   5   0      574.91      606.90     13.06 o 
   3   5   0        2.04        0.91      1.39 o 
   4   5   0        1.10        3.69      0.99 o 
   5   5   0       44.33       37.58      1.97 o 
   6   5   0       72.68       69.63      2.58 o 
   7   5   0      215.09      235.48      6.27 o 
   8   5   0      886.86     1040.72     21.08 o 
   9   5   0       49.60       55.02      3.48 o 
  10   5   0       79.78       93.11      4.42 o 
  11   5   0       40.70       49.07      3.72 o 
  -8   6   0       36.56       45.61      4.29 o 
  -7   6   0       21.44       22.60      2.69 o 
  -6   6   0      539.12      495.18     11.84 o 
  -5   6   0       23.52       19.79      2.01 o 
  -4   6   0      558.28      516.85     10.09 o 
  -3   6   0       17.30       15.55      1.67 o 
  -2   6   0       24.33       22.16      1.44 o 
  -1   6   0        0.89        1.14      0.62 o 
   0   6   0      241.38      229.94      4.41 o 
   1   6   0       52.62       57.86      2.29 o 
   2   6   0      546.69      554.70     10.63 o 
   3   6   0      215.01      185.03      6.36 o 
   4   6   0      976.02      965.58     20.27 o 
   5   6   0      146.01      151.09      4.24 o 
   6   6   0      722.14      725.45     14.34 o 
   7   6   0      329.84      326.00      7.87 o 
   8   6   0       31.77       34.46      3.61 o 
   9   6   0       81.30       85.17      4.91 o 
  10   6   0       21.10       22.51      2.85 o 
  11   6   0       33.13       41.66      3.63 o 
  -8   7   0        0.50        6.16      2.67 o 
  -7   7   0       13.46       17.31      3.01 o 
  -6   7   0        4.62        5.72      4.35 o 
  -5   7   0        9.40        7.33      1.78 o 
  -4   7   0       30.25       30.22      2.42 o 
  -3   7   0      152.87      148.03      4.57 o 
  -2   7   0        0.15       -0.25      0.86 o 
  -1   7   0        4.10        3.82      0.84 o 
   0   7   0       54.24       51.46      1.82 o 
   1   7   0       51.54       46.91      2.27 o 
   2   7   0        6.73       10.68      1.17 o 
   3   7   0      591.74      549.74     10.87 o 
   4   7   0        1.39        1.69      1.41 o 
   5   7   0        0.52        0.14      1.01 o 
   6   7   0      522.33      484.45     10.33 o 
   7   7   0      554.34      510.18     12.52 o 
   8   7   0       15.85       12.42      3.34 o 
   9   7   0        0.06       -0.23      1.66 o 
  10   7   0        2.09        3.60      2.34 o 
  11   7   0       53.14       79.10     12.50 o 
  -7   8   0        0.00        2.07      2.29 o 
  -6   8   0        1.27        4.12      2.18 o 
  -5   8   0       17.26       18.92      2.38 o 
  -4   8   0      308.27      277.18      9.38 o 
  -3   8   0       49.26       47.00      2.82 o 
  -2   8   0      175.99      154.95      4.79 o 
  -1   8   0       97.33       93.17      3.55 o 
   0   8   0       19.42       21.52      1.80 o 
   1   8   0      200.58      201.41      5.37 o 
   2   8   0      883.92      818.69     15.62 o 
   3   8   0      497.62      475.26      8.80 o 
   4   8   0      323.82      290.26      9.56 o 
   5   8   0      133.32      124.45      4.72 o 
   6   8   0      122.55      117.67      4.11 o 
   7   8   0        0.04        1.63      1.39 o 
   8   8   0       22.77       29.39      3.79 o 
   9   8   0        3.16        5.04      2.16 o 
  10   8   0        0.09        8.27      2.79 o 
  -6   9   0        3.60       16.03      5.58 o 
  -5   9   0       28.21       23.92      6.20 o 
  -4   9   0       35.30       33.35      5.21 o 
  -3   9   0       68.87       54.28      3.23 o 
  -2   9   0        6.10        4.90      1.44 o 
  -1   9   0       67.78       58.70      2.49 o 
   0   9   0       15.95       14.27      2.32 o 
   1   9   0       48.11       44.58      2.63 o 
   2   9   0      370.98      356.11      8.22 o 
   3   9   0       58.94       57.94      2.57 o 
   4   9   0        0.68        0.85      1.01 o 
   5   9   0        3.42        3.64      1.51 o 
   6   9   0      299.84      265.95     14.37 o 
   7   9   0        2.12        2.79      2.14 o 
   8   9   0        1.32        0.67      3.11 o 
   9   9   0        0.48        3.59      2.27 o 
  10   9   0       75.09       74.09      5.94 o 
  -5  10   0        9.29       10.08      2.51 o 
  -3  10   0       29.95       32.78      3.18 o 
  -2  10   0        2.15        7.35      2.10 o 
  -1  10   0       53.10       49.30      2.53 o 
   0  10   0       23.65       33.69      3.44 o 
   1  10   0       20.63       20.42      2.82 o 
   2  10   0       43.65       37.69      3.45 o 
   3  10   0      130.65      127.07      4.35 o 
   4  10   0        0.32        0.85      1.12 o 
   5  10   0        0.42        1.06      0.97 o 
   6  10   0        1.66        1.77      1.40 o 
   7  10   0       15.90       19.12      3.22 o 
   8  10   0        1.48        1.61      2.48 o 
   9  10   0       23.45       27.51      3.96 o 
  -2  11   0       10.14       21.38      4.77 o 
  -1  11   0        9.02       11.89      3.96 o 
   0  11   0       44.32       65.82      7.80 o 
   1  11   0        1.94        6.98      4.85 o 
   2  11   0       33.82       42.58      3.61 o 
   3  11   0       49.34       58.33      3.77 o 
   4  11   0      107.14      122.35      6.43 o 
   5  11   0       42.24       57.11      3.91 o 
   6  11   0        0.23        2.63      1.45 o 
   7  11   0        0.40        2.98      1.50 o 
   8  11   0       66.32       79.05      8.38 o 
   2  12   0      109.52      134.65      7.56 o 
   3  12   0        9.86       15.66      5.17 o 
   4  12   0       21.84       28.20      5.69 o 
   5  12   0       19.37       39.82      8.78 o 
  -5 -12   1       73.88       81.73      8.02 o 
  -4 -12   1      116.23      145.73      9.49 o 
  -3 -12   1        1.10        2.65      4.87 o 
  -2 -12   1       78.65       90.90     10.24 o 
  -7 -11   1        0.30        1.61      2.66 o 
  -6 -11   1        9.69       16.33      4.22 o 
  -4 -11   1        9.25       14.48      4.34 o 
  -3 -11   1       42.43       57.19      4.67 o 
  -2 -11   1       12.30       18.50      3.37 o 
  -1 -11   1       21.53       18.24      3.60 o 
   0 -11   1       36.30       31.32      6.02 o 
   1 -11   1       11.13       23.42      5.35 o 
   2 -11   1       70.08       78.72      4.42 o 
  -8 -10   1        5.86        8.17      2.75 o 
  -7 -10   1        0.15        0.85      1.93 o 
  -6 -10   1        0.00        1.63      1.91 o 
  -5 -10   1        0.65        3.87      1.16 o 
  -4 -10   1       94.55       85.68      4.12 o 
  -3 -10   1       67.11       73.08      5.02 o 
  -2 -10   1      110.99      107.18      4.89 o 
  -1 -10   1        4.87        6.55      2.06 o 
   0 -10   1       16.67       15.88      2.74 o 
   1 -10   1       83.74       79.04      3.81 o 
  -9  -9   1        4.55       -1.42      5.80 o 
  -8  -9   1        1.16        2.78      2.17 o 
  -7  -9   1       13.89       16.36      3.17 o 
  -6  -9   1        1.09        1.06      1.63 o 
  -5  -9   1        3.31        4.15      1.12 o 
  -4  -9   1      139.49      136.79      4.35 o 
  -3  -9   1       15.41       16.68      1.79 o 
  -2  -9   1       30.71       30.25      2.94 o 
  -1  -9   1      275.11      251.27      7.78 o 
   0  -9   1       84.17       84.56      4.37 o 
   1  -9   1       52.34       49.51      2.15 o 
   2  -9   1        0.45        2.37      1.20 o 
   3  -9   1        0.56        1.01      2.03 o 
   4  -9   1       38.99       43.53      4.30 o 
   5  -9   1      110.20       85.98      7.59 o 
 -10  -8   1        9.45       16.44      3.69 o 
  -9  -8   1        1.95        6.79      5.98 o 
  -8  -8   1       10.83       14.18      3.06 o 
  -7  -8   1      143.86      115.05      6.44 o 
  -6  -8   1      112.49       91.12     10.12 o 
  -5  -8   1        2.10        3.19      1.29 o 
  -4  -8   1       94.19       78.83      4.17 o 
  -3  -8   1        9.05       10.09      1.45 o 
  -2  -8   1        2.94        2.72      1.01 o 
  -1  -8   1      149.38      133.29      4.16 o 
   0  -8   1      684.84      648.14     15.23 o 
   1  -8   1      226.37      209.18      6.90 o 
   2  -8   1       11.36       10.42      1.56 o 
   3  -8   1       19.56       27.65      2.39 o 
   4  -8   1       48.39       43.91      3.74 o 
   5  -8   1       18.00       22.85      4.62 o 
   6  -8   1        6.86        9.97      3.83 o 
   7  -8   1       14.17       22.26      6.65 o 
 -10  -7   1      118.22      178.00     11.37 o 
  -9  -7   1        0.10        2.89      2.94 o 
  -8  -7   1        0.67       -0.43      1.85 o 
  -7  -7   1       33.71       40.59      5.80 o 
  -6  -7   1       45.17       42.24      3.80 o 
  -5  -7   1       19.08       16.10      1.79 o 
  -4  -7   1       17.25       13.01      1.92 o 
  -3  -7   1        7.00       10.25      1.56 o 
  -2  -7   1      161.06      139.11      3.47 o 
  -1  -7   1       40.18       40.81      2.14 o 
   0  -7   1        0.44        0.58      0.53 o 
   1  -7   1       91.43       88.75      2.62 o 
   2  -7   1       29.27       24.91      3.58 o 
   3  -7   1       36.02       28.79      2.34 o 
   4  -7   1      154.15      139.68      4.84 o 
   5  -7   1       80.90       68.43      3.58 o 
   6  -7   1       14.61       15.55      3.31 o 
   7  -7   1        4.90        5.73      2.43 o 
   8  -7   1       31.41       47.75      4.56 o 
 -11  -6   1        0.02        0.77      1.77 o 
 -10  -6   1        5.19        3.32      2.22 o 
  -9  -6   1       22.40       24.49      2.67 o 
  -8  -6   1       15.13       11.98      2.86 o 
  -7  -6   1        3.13        3.39      1.95 o 
  -6  -6   1       94.66       85.77      3.42 o 
  -5  -6   1        7.47        4.56      1.12 o 
  -4  -6   1       19.80       23.23      1.87 o 
  -3  -6   1       55.72       71.09      5.01 o 
  -2  -6   1      233.01      233.92      5.30 o 
  -1  -6   1      355.72      351.00      6.43 o 
   0  -6   1      266.52      248.27      4.05 o 
   1  -6   1        1.55        1.21      0.64 o 
   2  -6   1       18.79       16.67      1.30 o 
   3  -6   1        4.40        3.73      1.07 o 
   4  -6   1      368.10      341.41      9.81 o 
   5  -6   1        4.33        6.23      1.63 o 
   6  -6   1      278.24      258.86      7.51 o 
   7  -6   1        9.98       13.20      2.25 o 
   8  -6   1       60.47       60.39      4.65 o 
   9  -6   1       25.94       28.19      8.53 o 
 -11  -5   1       48.36       68.11      8.51 o 
 -10  -5   1        2.76        1.46      1.91 o 
  -9  -5   1        4.21       -0.26      1.90 o 
  -8  -5   1        7.84        7.10      1.80 o 
  -7  -5   1      102.17      109.12      5.26 o 
  -6  -5   1       36.87       37.00      2.15 o 
  -5  -5   1      176.10      177.27      6.15 o 
  -4  -5   1        3.29        5.74      1.04 o 
  -3  -5   1       20.50       22.68      2.16 o 
  -2  -5   1       34.51       30.55      1.59 o 
  -1  -5   1      446.99      482.71      8.15 o 
   0  -5   1        2.52        1.97      0.49 o 
   1  -5   1      545.36      542.39      8.85 o 
   2  -5   1       38.10       38.12      1.52 o 
   3  -5   1      248.26      244.48      5.25 o 
   4  -5   1       29.51       23.94      1.80 o 
   5  -5   1      138.55      136.12      4.11 o 
   6  -5   1       12.31        8.77      1.90 o 
   7  -5   1        0.86        4.20      1.93 o 
   8  -5   1       71.15       78.81      4.20 o 
   9  -5   1        6.47        3.36      6.03 o 
 -11  -4   1       31.87       41.26      5.65 o 
 -10  -4   1       21.94       28.20      2.88 o 
  -9  -4   1        2.32        3.67      1.82 o 
  -8  -4   1       39.87       45.75      3.54 o 
  -7  -4   1      432.34      545.87     10.82 o 
  -6  -4   1      962.66     1154.40     19.21 o 
  -5  -4   1       13.56       15.72      1.34 o 
  -4  -4   1      101.63       97.22      2.93 o 
  -3  -4   1     2414.37     2512.95     50.18 o 
  -2  -4   1     2066.44     2098.11     49.50 o 
  -1  -4   1       33.76       37.10      1.56 o 
   0  -4   1        0.48       -0.07      0.45 o 
   1  -4   1       22.46       34.76      1.35 o 
   2  -4   1      248.96      237.96      4.73 o 
   3  -4   1       70.01       69.11      2.56 o 
   4  -4   1        1.88        0.51      0.90 o 
   5  -4   1      384.50      371.77      7.70 o 
   6  -4   1      904.68      872.31     15.91 o 
   7  -4   1      449.43      436.10      9.33 o 
   8  -4   1      130.32      121.45      5.03 o 
   9  -4   1       16.63       27.34      4.31 o 
  10  -4   1        0.38       -5.05      5.82 o 
 -11  -3   1       41.66       61.85      3.96 o 
 -10  -3   1        5.08        9.32      2.14 o 
  -9  -3   1        2.30        2.64      1.66 o 
  -8  -3   1      510.88      644.02     22.69 o 
  -7  -3   1      664.18      849.15     13.99 o 
  -6  -3   1       51.89       73.65      2.45 o 
  -5  -3   1      189.04      230.46      6.73 o 
  -4  -3   1      172.25      212.60      4.39 o 
  -3  -3   1      873.15      936.30     16.81 o 
  -2  -3   1      344.54      329.34      7.51 o 
  -1  -3   1        0.00       -0.77      0.53 o 
   0  -3   1       17.89       17.06      0.66 o 
   1  -3   1     1511.58     1519.24     22.34 o 
   2  -3   1      380.79      394.90      7.02 o 
   3  -3   1      823.74      778.84     16.88 o 
   4  -3   1      416.93      374.11      6.20 o 
   5  -3   1        3.73        3.35      1.02 o 
   6  -3   1       37.52       35.24      2.06 o 
   7  -3   1      217.84      195.68      5.32 o 
   8  -3   1      150.01      133.91      7.43 o 
   9  -3   1        3.33        2.66      3.39 o 
  10  -3   1       19.98       41.53     19.68 o 
 -11  -2   1        8.49       14.07      4.63 o 
 -10  -2   1        1.90        4.52      3.35 o 
  -9  -2   1        7.78        8.06      3.26 o 
  -8  -2   1      214.91      260.87      8.18 o 
  -7  -2   1        3.09        3.56      1.36 o 
  -6  -2   1      598.55      821.49     12.21 o 
  -5  -2   1        0.00        0.48      0.68 o 
  -4  -2   1       71.84       91.19      2.70 o 
  -3  -2   1       25.90       30.92      2.48 o 
  -2  -2   1       63.00       81.14      4.36 o 
  -1  -2   1       40.90       37.15      1.99 o 
   0  -2   1     1948.47     1968.84     26.34 o 
   1  -2   1        5.61        2.14      1.11 o 
   2  -2   1     1773.16     1661.85     25.49 o 
   3  -2   1       47.10       53.72      3.87 o 
   4  -2   1      389.07      342.28      5.74 o 
   5  -2   1      369.36      364.58      6.32 o 
   6  -2   1      206.46      205.97      4.39 o 
   7  -2   1      156.66      149.96      3.90 o 
   8  -2   1       69.27       62.03      3.39 o 
   9  -2   1       69.94       64.97      4.69 o 
  10  -2   1       24.48       26.73      6.39 o 
  11  -2   1        0.00       -3.38      2.80 o 
 -11  -1   1      175.42      205.45     10.04 o 
 -10  -1   1      104.35      102.16      4.43 o 
  -9  -1   1       31.53       31.04      2.44 o 
  -8  -1   1        4.82        5.67      1.79 o 
  -7  -1   1        7.58        9.98      1.75 o 
  -6  -1   1        5.96        4.48      0.98 o 
  -5  -1   1        9.73       12.42      1.08 o 
  -4  -1   1      466.07      732.21     11.55 o 
  -3  -1   1     1330.71     1821.91     29.09 o 
  -2  -1   1     1224.35     1443.01     24.19 o 
  -1  -1   1     2262.18     2309.19     56.81 o 
   0  -1   1       18.70       19.01      0.79 o 
   1  -1   1      445.11      537.57      7.78 o 
   2  -1   1       76.43       69.69      4.41 o 
   3  -1   1      295.88      334.03      5.38 o 
   4  -1   1      329.93      317.64      5.38 o 
   5  -1   1      599.37      611.65      8.88 o 
   6  -1   1      169.60      174.20      3.65 o 
   7  -1   1       75.66       89.02      2.55 o 
   8  -1   1       99.62       89.47      3.80 o 
   9  -1   1        0.53       -1.32      1.73 o 
  10  -1   1      270.76      253.20      7.15 o 
  11  -1   1        1.25       -3.61      3.09 o 
 -11   0   1       27.11       26.97      5.54 o 
 -10   0   1       27.09       33.53      3.51 o 
  -9   0   1        1.45        2.71      1.80 o 
  -8   0   1      364.40      366.22      8.03 o 
  -7   0   1       47.61       45.47      2.57 o 
  -6   0   1      139.45      143.19      4.45 o 
  -5   0   1       16.32       20.21      1.24 o 
  -4   0   1      491.97      599.60      8.50 o 
  -3   0   1      500.28      594.20      8.23 o 
  -2   0   1     3379.97     3671.25     79.24 o 
  -1   0   1     1816.80     1891.67     27.23 o 
   0   0   1     4581.80     4591.85    188.55 o 
   1   0   1      136.88      155.96      3.40 o 
   2   0   1      568.42      561.48     22.62 o 
   3   0   1        0.07       -0.59      0.55 o 
   4   0   1      845.52      914.03     21.69 o 
   5   0   1      107.71       93.03      2.33 o 
   6   0   1      397.82      408.86      7.83 o 
   7   0   1       49.63       40.54      2.46 o 
   8   0   1       12.59        7.57      1.79 o 
   9   0   1       22.23       16.44      1.88 o 
  10   0   1       54.63       58.09      3.01 o 
  11   0   1       36.90       33.64      3.90 o 
 -10   1   1       31.08       22.19      3.05 o 
  -9   1   1       55.04       51.99      5.00 o 
  -8   1   1      105.86       93.87      3.67 o 
  -7   1   1       29.71       32.03      2.40 o 
  -6   1   1      159.01      168.93      3.32 o 
  -5   1   1     1336.58     1456.55     18.40 o 
  -4   1   1       51.92       62.08      1.72 o 
  -3   1   1      339.26      356.47      4.60 o 
  -2   1   1        2.53        2.19      0.61 o 
  -1   1   1     9445.21     8602.02    244.69 o 
   0   1   1     1221.93     1097.33     16.79 o 
   1   1   1      396.30      425.41     25.81 o 
   2   1   1     1419.00     1395.36     37.21 o 
   3   1   1      295.28      304.51      5.15 o 
   4   1   1        8.97        8.45      0.73 o 
   5   1   1       81.68      111.93      4.28 o 
   6   1   1      100.30      115.53      3.39 o 
   7   1   1      126.27      129.62      3.91 o 
   8   1   1       94.69       99.97      3.81 o 
   9   1   1       10.87       12.59      1.97 o 
  10   1   1       28.95       24.62      2.55 o 
  11   1   1        0.23       -2.11      2.40 o 
  12   1   1        4.06       -1.96      2.64 o 
 -10   2   1        8.78        6.09      5.09 o 
  -9   2   1        0.31       -0.57      1.76 o 
  -8   2   1       93.05       79.91      3.86 o 
  -7   2   1      121.96      104.57      3.67 o 
  -6   2   1       54.58       44.29      1.86 o 
  -5   2   1      309.37      300.86      4.80 o 
  -4   2   1       37.93       33.68      1.38 o 
  -3   2   1      240.75      232.00      3.58 o 
  -2   2   1       91.49       74.13      1.46 o 
  -1   2   1       32.42       22.15      0.82 o 
   0   2   1     3344.29     3195.62    191.56 o 
   1   2   1       43.77       44.92      1.65 o 
   2   2   1      352.21      362.82      7.68 o 
   3   2   1      131.63      117.84      7.34 o 
   4   2   1      271.25      311.01      4.64 o 
   5   2   1      261.58      364.53      6.48 o 
   6   2   1       22.66       15.62      1.52 o 
   7   2   1      162.10      188.07      4.99 o 
   8   2   1        1.76        0.56      1.48 o 
   9   2   1       62.26       70.81      3.43 o 
  10   2   1       17.68       16.64      2.27 o 
  11   2   1       36.26       39.14      3.41 o 
  12   2   1        0.75        1.88      2.93 o 
  -9   3   1       71.93       71.46      5.86 o 
  -8   3   1       12.34       13.71      2.76 o 
  -7   3   1      168.33      151.42      3.99 o 
  -6   3   1       41.61       41.71      2.25 o 
  -5   3   1       92.89       95.27      2.55 o 
  -4   3   1       11.13        7.86      0.93 o 
  -3   3   1      183.25      175.13      3.17 o 
  -2   3   1      819.04      755.88      8.97 o 
  -1   3   1       93.24       95.79      2.00 o 
   0   3   1     2054.29     1918.85     65.59 o 
   1   3   1      186.18      199.01      4.58 o 
   2   3   1       38.45       46.38      1.77 o 
   3   3   1      312.64      291.71      6.64 o 
   4   3   1       19.08       18.89      1.55 o 
   5   3   1      205.27      238.87      5.55 o 
   6   3   1       29.18       33.03      1.92 o 
   7   3   1      164.48      190.99      4.56 o 
   8   3   1       65.83       86.07      3.42 o 
   9   3   1      850.53      972.87     28.30 o 
  10   3   1       73.24       74.07      4.02 o 
  11   3   1       29.62       29.81      4.51 o 
  12   3   1       12.72       18.97      2.81 o 
  -9   4   1       16.65       22.93      6.97 o 
  -8   4   1       61.04       59.92      4.46 o 
  -7   4   1       23.38       22.49      2.23 o 
  -6   4   1      178.05      165.81      4.86 o 
  -5   4   1      478.91      437.53      7.53 o 
  -4   4   1       31.64       27.18      1.45 o 
  -3   4   1      126.97      137.14      2.72 o 
  -2   4   1       49.22       34.75      1.40 o 
  -1   4   1      442.25      425.06      5.74 o 
   0   4   1       27.36       22.58      1.05 o 
   1   4   1       13.51       21.69      0.92 o 
   2   4   1     1005.47      969.97     19.79 o 
   3   4   1      190.95      180.13      4.67 o 
   4   4   1      463.54      487.28     10.75 o 
   5   4   1      297.16      375.70     11.91 o 
   6   4   1      254.59      263.31      6.53 o 
   7   4   1      125.57      146.45      3.79 o 
   8   4   1      402.35      466.98      9.37 o 
   9   4   1     1084.90     1302.52     21.28 o 
  10   4   1       16.40       20.93      2.65 o 
  11   4   1        0.29        1.07      1.92 o 
  12   4   1       28.10       34.76      3.41 o 
  -8   5   1       23.81       21.25      4.55 o 
  -7   5   1       24.74       26.81      2.41 o 
  -6   5   1       49.72       49.42      3.49 o 
  -5   5   1       13.17       12.47      1.78 o 
  -4   5   1       27.29       20.77      1.80 o 
  -3   5   1      277.80      249.86      5.50 o 
  -2   5   1      187.20      191.18      3.94 o 
  -1   5   1     2038.59     2083.94     26.38 o 
   0   5   1     1819.76     1786.10     29.55 o 
   1   5   1       16.19       11.63      0.85 o 
   2   5   1      278.43      279.97      5.87 o 
   3   5   1        0.83        0.24      0.94 o 
   4   5   1       99.61      101.03      3.45 o 
   5   5   1        0.96        3.57      1.07 o 
   6   5   1        0.61        0.12      0.78 o 
   7   5   1        0.01        1.31      1.11 o 
   8   5   1     1080.96     1188.59     18.78 o 
   9   5   1       14.82       19.17      1.99 o 
  10   5   1        1.00       -0.58      1.67 o 
  11   5   1       10.17       10.84      2.45 o 
  12   5   1        9.21        8.42      2.47 o 
  -8   6   1       15.52       19.29      6.35 o 
  -7   6   1       41.26       35.70      4.45 o 
  -6   6   1      770.28      728.88     14.09 o 
  -5   6   1      318.73      292.12      6.92 o 
  -4   6   1      171.05      139.20      4.16 o 
  -3   6   1      373.11      360.13      7.47 o 
  -2   6   1      290.47      313.02      5.84 o 
  -1   6   1       59.21       59.66      1.48 o 
   0   6   1      586.07      530.05      9.74 o 
   1   6   1        1.03        0.57      0.66 o 
   2   6   1       64.55       53.62      2.17 o 
   3   6   1      910.39      873.83     15.99 o 
   4   6   1        3.09        6.17      1.22 o 
   5   6   1      434.27      453.45     11.91 o 
   6   6   1      192.37      178.59      4.74 o 
   7   6   1       14.94       13.10      1.93 o 
   8   6   1      185.65      177.69      7.06 o 
   9   6   1       67.52       64.50      4.14 o 
  10   6   1      124.60      140.19      6.53 o 
  11   6   1        0.29        3.66      1.91 o 
  -8   7   1        4.41        2.38      5.24 o 
  -7   7   1       37.54       39.48      3.92 o 
  -6   7   1       12.44        9.87      2.11 o 
  -5   7   1      110.97      101.14      4.36 o 
  -4   7   1        0.02       -1.37      1.10 o 
  -3   7   1        1.08       -0.02      1.06 o 
  -2   7   1      106.47       86.50      2.98 o 
  -1   7   1       47.66       41.21      1.79 o 
   0   7   1       12.65       13.87      1.11 o 
   1   7   1       69.89       58.37      2.48 o 
   2   7   1      113.30      110.08      3.42 o 
   3   7   1      275.90      249.51      5.85 o 
   4   7   1        4.01        5.63      1.31 o 
   5   7   1        0.22        0.25      1.07 o 
   6   7   1      119.99      122.71      4.59 o 
   7   7   1       29.88       28.90      2.68 o 
   8   7   1       35.00       37.39      2.91 o 
   9   7   1       37.48       37.06      3.72 o 
  10   7   1       19.68       21.28      3.48 o 
  11   7   1        0.00        1.91      2.48 o 
  -7   8   1       19.05       16.91      4.02 o 
  -6   8   1        6.20        5.23      2.24 o 
  -5   8   1        1.71        3.45      1.60 o 
  -4   8   1       67.68       65.17      3.46 o 
  -3   8   1        0.04       -0.22      1.17 o 
  -2   8   1       90.97       82.02      2.83 o 
  -1   8   1        1.16        2.36      0.91 o 
   0   8   1       63.33       56.76      2.13 o 
   1   8   1      880.36      852.19     17.85 o 
   2   8   1      278.50      252.32      6.18 o 
   3   8   1       72.61       65.25      2.84 o 
   4   8   1      225.49      264.90     21.16 o 
   5   8   1      110.22      104.58      4.18 o 
   6   8   1       36.97       35.73      2.82 o 
   7   8   1        1.59        1.83      1.31 o 
   8   8   1      373.13      335.04      9.53 o 
   9   8   1       25.05       34.33      3.82 o 
  10   8   1       33.74       41.67      4.47 o 
  11   8   1        1.71       -0.03      1.82 o 
  -6   9   1       32.79       40.50      3.97 o 
  -5   9   1        1.80        7.34      3.97 o 
  -4   9   1      118.16      122.70      5.50 o 
  -3   9   1      245.80      196.35     14.72 o 
  -2   9   1       29.32       21.75      2.20 o 
  -1   9   1      146.23      126.12      4.16 o 
   0   9   1       23.74       23.36      2.19 o 
   1   9   1      161.25      151.83      4.77 o 
   2   9   1      326.53      332.71      7.87 o 
   3   9   1      960.67      894.73     17.21 o 
   4   9   1        0.48       -1.17      1.10 o 
   5   9   1       26.50       23.19      2.14 o 
   6   9   1       59.21       47.55      3.16 o 
   7   9   1       43.23       42.50      3.25 o 
   8   9   1      104.70      108.46      4.80 o 
   9   9   1       24.35       33.63      4.40 o 
  10   9   1       19.51       23.02      3.50 o 
  -5  10   1        3.53        7.99      2.19 o 
  -4  10   1       40.85       45.44      6.00 o 
  -3  10   1       14.34       18.31      4.05 o 
  -2  10   1        1.77        7.09      1.89 o 
  -1  10   1        8.18        5.60      2.01 o 
   0  10   1        0.40       -0.35      2.59 o 
   1  10   1       98.78       83.21      3.60 o 
   2  10   1        5.96        5.03      1.35 o 
   3  10   1       66.70       62.02      3.14 o 
   4  10   1        9.24        8.13      1.54 o 
   5  10   1        2.09        2.00      1.12 o 
   6  10   1       53.08       43.18      2.78 o 
   7  10   1       49.27       51.43      3.30 o 
   8  10   1        2.03        2.84      1.77 o 
   9  10   1       32.08       43.19      4.22 o 
  10  10   1        0.45        7.87      3.15 o 
  -2  11   1       42.29       62.75      7.59 o 
  -1  11   1      129.09      134.16      4.68 o 
   0  11   1        4.01        8.32      2.22 o 
   1  11   1       11.69       10.08      2.22 o 
   2  11   1       68.68       70.69      4.41 o 
   3  11   1        2.15        5.30      1.21 o 
   4  11   1        2.76        5.16      1.56 o 
   5  11   1       23.70       17.64      2.07 o 
   6  11   1       24.60       31.80      3.05 o 
   7  11   1       25.84       26.97      3.05 o 
   8  11   1       16.58       19.46      3.55 o 
   9  11   1        0.32        3.73      3.33 o 
  -1  12   1       63.58       62.73      4.64 o 
   0  12   1       53.89       62.51      5.60 o 
   2  12   1       99.64      119.68     11.99 o 
   3  12   1      163.60      196.74     18.89 o 
   4  12   1      109.42      110.34      6.77 o 
   5  12   1       13.12       10.51      4.38 o 
   6  12   1       11.15       19.97      2.64 o 
   7  12   1       62.68       80.42      8.61 o 
   4  13   1       18.49       21.24      3.77 o 
   5  13   1        1.75        0.15      2.22 o 
  -3 -12   2        3.82       12.90      9.94 o 
  -2 -12   2        2.32       30.26      6.13 o 
  -1 -12   2       58.32       94.02      8.81 o 
  -6 -11   2        9.21       10.28      4.12 o 
  -5 -11   2        5.03        1.47      3.54 o 
  -4 -11   2       53.06       90.56      8.83 o 
  -3 -11   2      114.88      147.88     11.31 o 
  -2 -11   2        1.46        5.57      7.68 o 
  -1 -11   2      100.44      105.17      8.71 o 
   0 -11   2       17.77       24.64      5.34 o 
  -8 -10   2       33.89       42.26      5.08 o 
  -7 -10   2       13.43       15.25      3.37 o 
  -6 -10   2        0.07        1.89      1.88 o 
  -4 -10   2      114.82      145.19     10.31 o 
  -3 -10   2      149.03      140.27      5.70 o 
  -2 -10   2        0.64        1.35      2.01 o 
  -1 -10   2        3.36        3.58      2.32 o 
   0 -10   2       12.42       22.13      6.26 o 
   1 -10   2        0.80        1.16      1.73 o 
   2 -10   2        6.07        6.45      1.17 o 
   3 -10   2       12.44       15.25      4.95 o 
  -8  -9   2       14.14       23.33      8.11 o 
  -7  -9   2        1.66        5.95      2.33 o 
  -6  -9   2       23.39       23.44      3.58 o 
  -5  -9   2       47.74       40.92      4.02 o 
  -4  -9   2      115.38      105.56      3.96 o 
  -3  -9   2        4.31        4.07      1.55 o 
  -2  -9   2       20.17       29.55      2.86 o 
  -1  -9   2      187.01      170.77      6.17 o 
   0  -9   2       31.69       29.68      5.37 o 
   1  -9   2       11.91       10.03      1.48 o 
   2  -9   2        2.53        3.34      0.94 o 
   3  -9   2        0.83        2.68      3.63 o 
   4  -9   2        1.79        2.14      2.56 o 
   5  -9   2       10.75       11.64      4.88 o 
  -9  -8   2      271.20      301.90     23.57 o 
  -8  -8   2       40.70       50.03      5.37 o 
  -7  -8   2        9.53        9.07      2.76 o 
  -6  -8   2       20.72       14.24      2.95 o 
  -5  -8   2      227.35      259.08      8.43 o 
  -4  -8   2       45.75       48.10      2.64 o 
  -3  -8   2       53.92       51.59      2.78 o 
  -2  -8   2        6.00        6.20      1.25 o 
  -1  -8   2      441.74      451.49     11.34 o 
   0  -8   2     1057.78      974.02     21.49 o 
   1  -8   2       33.67       33.45      2.10 o 
   2  -8   2        1.58        1.35      1.10 o 
   3  -8   2       79.86       71.60      3.96 o 
   4  -8   2      270.75      234.63      6.87 o 
   5  -8   2        5.22       13.09      2.61 o 
   6  -8   2        5.58        8.44      2.41 o 
 -10  -7   2        4.99        2.77      2.42 o 
  -9  -7   2       17.62       17.66      3.72 o 
  -8  -7   2       26.52       29.33      4.34 o 
  -7  -7   2       44.24       50.86      4.86 o 
  -6  -7   2        6.46       13.01      2.08 o 
  -5  -7   2     1516.23     1366.82     33.68 o 
  -4  -7   2      699.70      658.74     13.77 o 
  -3  -7   2        2.85        3.34      1.15 o 
  -2  -7   2      321.61      312.18      6.91 o 
  -1  -7   2      780.01      729.11     12.23 o 
   0  -7   2      150.39      133.00      4.86 o 
   1  -7   2      152.75      142.85      3.54 o 
   2  -7   2      144.65      128.57      4.04 o 
   3  -7   2       45.25       44.23      3.34 o 
   4  -7   2      246.82      219.12      6.34 o 
   5  -7   2       18.55       16.48      2.68 o 
   6  -7   2       24.70       21.54      2.13 o 
   7  -7   2       85.91      107.01     10.98 o 
   8  -7   2        7.85        9.30      2.91 o 
 -10  -6   2       67.83       82.75      4.82 o 
  -9  -6   2        1.70        1.46      1.81 o 
  -8  -6   2       22.03       27.20      4.06 o 
  -7  -6   2        5.60        3.29      2.09 o 
  -6  -6   2        2.64        2.56      1.75 o 
  -5  -6   2       97.14       85.42      4.09 o 
  -4  -6   2      382.89      406.35      7.67 o 
  -3  -6   2       17.13       19.89      1.67 o 
  -2  -6   2      405.48      388.82      7.93 o 
  -1  -6   2       88.91       83.22      3.41 o 
   0  -6   2       23.58       24.57      1.65 o 
   1  -6   2      380.31      365.39      6.17 o 
   2  -6   2      165.09      131.54      3.87 o 
   3  -6   2        5.85        9.02      1.49 o 
   4  -6   2       17.23       23.30      2.60 o 
   5  -6   2       89.02       74.96      3.95 o 
   6  -6   2      156.68      151.99      5.47 o 
   7  -6   2        9.38       12.27      4.17 o 
   8  -6   2      132.20      135.18      8.42 o 
   9  -6   2        3.40        0.90      6.33 o 
 -10  -5   2       76.74      106.69      5.16 o 
  -9  -5   2       15.06       24.37      2.99 o 
  -8  -5   2      112.72      119.80      4.70 o 
  -7  -5   2      289.47      290.38      9.14 o 
  -6  -5   2      328.59      340.70     14.90 o 
  -5  -5   2      894.96      885.69     16.43 o 
  -4  -5   2       99.17      101.56      3.30 o 
  -3  -5   2      836.18      827.39     15.21 o 
  -2  -5   2       92.54       81.01      2.66 o 
  -1  -5   2        4.21        5.56      1.00 o 
   0  -5   2      210.81      223.85      3.35 o 
   1  -5   2      486.49      504.63      9.17 o 
   2  -5   2      204.44      203.84      3.79 o 
   3  -5   2       24.55       29.27      1.73 o 
   4  -5   2       27.72       28.78      2.27 o 
   5  -5   2      421.83      368.49     10.54 o 
   6  -5   2       43.44       40.09      3.01 o 
   7  -5   2       27.30       29.68      3.09 o 
   8  -5   2      184.59      177.89      6.28 o 
   9  -5   2       28.83       31.71      8.26 o 
 -11  -4   2        2.66        4.51      1.95 o 
 -10  -4   2       11.05       13.31      2.49 o 
  -9  -4   2        2.53        2.18      1.87 o 
  -8  -4   2       21.73       30.24      5.35 o 
  -7  -4   2      119.96      140.17      4.55 o 
  -6  -4   2      376.05      401.47     15.22 o 
  -5  -4   2       37.18       44.20      2.07 o 
  -4  -4   2      118.83      133.95      3.70 o 
  -3  -4   2       97.68       83.40      3.08 o 
  -2  -4   2      830.17      911.63     28.68 o 
  -1  -4   2      152.97      160.87      4.08 o 
   0  -4   2      371.10      356.47      5.35 o 
   1  -4   2      162.84      134.46      3.62 o 
   2  -4   2     2244.15     2365.92     37.89 o 
   3  -4   2        5.09        5.91      1.67 o 
   4  -4   2      341.12      341.74      6.84 o 
   5  -4   2      173.37      150.66      4.15 o 
   6  -4   2       16.12       15.96      2.16 o 
   7  -4   2      279.20      262.04      7.48 o 
   8  -4   2        0.16        1.81      1.60 o 
   9  -4   2        0.49        7.43      4.54 o 
  10  -4   2        8.52       14.09      7.58 o 
 -11  -3   2       22.27       31.15      4.87 o 
 -10  -3   2       71.99      110.49      6.88 o 
  -9  -3   2        2.36        5.15      1.87 o 
  -8  -3   2      163.04      192.29      5.70 o 
  -7  -3   2     1856.35     2312.64     44.11 o 
  -6  -3   2      104.28      127.08      3.63 o 
  -5  -3   2      173.80      185.79      4.29 o 
  -4  -3   2      142.90      171.28      3.84 o 
  -3  -3   2      433.12      468.55      9.13 o 
  -2  -3   2       30.31       26.52      1.05 o 
  -1  -3   2     1742.64     1866.17     25.29 o 
   0  -3   2       58.23       54.98      2.05 o 
   1  -3   2     1575.27     1599.07     39.28 o 
   2  -3   2       16.73       14.30      1.18 o 
   3  -3   2      864.63      849.17     16.95 o 
   4  -3   2        4.95        5.13      0.84 o 
   5  -3   2      133.48      115.53      2.87 o 
   6  -3   2        1.04        2.01      1.08 o 
   7  -3   2      114.77      104.34      3.81 o 
   8  -3   2      157.37      154.33      5.87 o 
   9  -3   2       16.23       21.47      4.28 o 
  10  -3   2        9.24       19.14      6.07 o 
 -11  -2   2        8.95       10.68      2.72 o 
 -10  -2   2        0.47        1.36      3.38 o 
  -9  -2   2        1.61        3.90      2.54 o 
  -8  -2   2       40.15       43.46      2.98 o 
  -7  -2   2       25.72       35.09      2.75 o 
  -6  -2   2      603.47      726.75     12.92 o 
  -5  -2   2       65.95       85.10      2.34 o 
  -4  -2   2      546.42      756.59     10.54 o 
  -3  -2   2     1241.23     1469.86     29.66 o 
  -2  -2   2       97.36       93.01      4.14 o 
  -1  -2   2      433.57      425.59      6.15 o 
   0  -2   2      223.38      263.08      4.59 o 
   1  -2   2      427.03      448.49      8.65 o 
   2  -2   2     2059.28     2237.30     40.77 o 
   3  -2   2      616.17      651.90      9.65 o 
   4  -2   2      608.29      618.75     11.80 o 
   5  -2   2       22.84       21.85      1.43 o 
   6  -2   2        0.58       -0.19      0.93 o 
   7  -2   2        3.47        2.64      1.25 o 
   8  -2   2       79.61       81.22      3.02 o 
   9  -2   2        1.11        2.40      2.09 o 
  10  -2   2       20.61       21.13      3.31 o 
  11  -2   2       10.90        9.73      6.92 o 
 -11  -1   2       57.84       63.64      5.86 o 
 -10  -1   2        1.03        3.97      2.22 o 
  -9  -1   2        9.13       12.24      2.18 o 
  -8  -1   2      114.63      121.29      4.92 o 
  -7  -1   2       77.74       77.09      3.66 o 
  -6  -1   2       42.12       40.09      1.94 o 
  -5  -1   2      132.56      172.68      3.88 o 
  -4  -1   2        6.01       11.53      1.21 o 
  -3  -1   2      776.65     1003.49     20.08 o 
  -2  -1   2      475.49      551.49     26.04 o 
  -1  -1   2     1435.01     1461.31     35.22 o 
   0  -1   2      430.67      574.12     20.72 o 
   1  -1   2     2604.78     2931.07     36.24 o 
   2  -1   2     8112.16     8359.65    126.73 o 
   3  -1   2      172.44      197.79      3.82 o 
   4  -1   2       74.80       76.30      2.22 o 
   5  -1   2      138.07      145.27      3.30 o 
   6  -1   2        0.03        0.31      1.01 o 
   7  -1   2      398.50      401.96      7.26 o 
   8  -1   2       48.87       45.49      2.60 o 
   9  -1   2      108.55      103.39      3.74 o 
  10  -1   2       72.84       73.86      4.24 o 
  11  -1   2       10.07       11.72      3.94 o 
 -10   0   2       49.85       50.92      4.94 o 
  -9   0   2        0.30        3.51      2.34 o 
  -8   0   2       55.24       46.72      3.08 o 
  -7   0   2      130.70      113.20      4.23 o 
  -6   0   2        0.50        0.01      0.87 o 
  -5   0   2       38.64       40.98      1.70 o 
  -4   0   2      710.03      936.37     10.30 o 
  -3   0   2      172.64      186.66      5.11 o 
  -2   0   2     2034.77     2351.70     51.16 o 
  -1   0   2       46.28       51.39      1.83 o 
   0   0   2       78.92       88.64      2.26 o 
   1   0   2      815.62      899.87     15.89 o 
   2   0   2    24699.51    26861.48    503.76 o 
   3   0   2      161.67      153.85      3.85 o 
   4   0   2      362.54      375.83      5.82 o 
   5   0   2        0.20        0.67      0.81 o 
   6   0   2      420.68      451.99      7.07 o 
   7   0   2        9.46       10.75      1.25 o 
   8   0   2      103.85       94.63      3.71 o 
   9   0   2      189.44      182.57      5.78 o 
  10   0   2      216.64      211.11      6.07 o 
  11   0   2       84.95       79.49      4.28 o 
 -10   1   2        0.26       -3.57      4.28 o 
  -9   1   2        0.13        1.16      2.40 o 
  -8   1   2      390.15      365.19      8.59 o 
  -7   1   2       61.96       66.76      3.13 o 
  -6   1   2        4.97        2.88      1.06 o 
  -5   1   2       82.88       72.52      2.04 o 
  -4   1   2      396.01      426.73      6.75 o 
  -3   1   2      265.02      287.49      3.90 o 
  -2   1   2       11.80       11.21      0.66 o 
  -1   1   2        8.39        4.72      0.53 o 
   0   1   2       74.74       53.16      1.49 o 
   1   1   2      138.52      132.24      2.51 o 
   2   1   2       14.84       30.70      1.14 o 
   3   1   2      240.63      232.74      5.72 o 
   4   1   2       74.80       65.31      2.77 o 
   5   1   2      252.49      252.12      4.78 o 
   6   1   2      879.73      937.62     19.12 o 
   7   1   2      133.01      132.61      4.10 o 
   8   1   2       11.44       13.52      1.97 o 
   9   1   2        1.95        3.01      1.60 o 
  10   1   2      143.66      134.94      4.75 o 
  11   1   2        1.10        1.67      1.82 o 
  12   1   2       14.34       10.88      2.71 o 
 -10   2   2        0.74        0.92      4.42 o 
  -9   2   2       14.57       14.09      3.29 o 
  -8   2   2      376.92      329.26      7.99 o 
  -7   2   2       17.36       15.24      1.94 o 
  -6   2   2      211.18      186.47      3.68 o 
  -5   2   2       60.94       62.07      2.01 o 
  -4   2   2      358.31      350.10      4.85 o 
  -3   2   2        6.97        4.73      0.64 o 
  -2   2   2       84.08       68.40      1.35 o 
  -1   2   2      540.95      487.77      6.68 o 
   0   2   2        0.18       -0.67      0.33 o 
   1   2   2     9391.64     8974.73    125.10 o 
   2   2   2     3611.27     3422.98     62.70 o 
   3   2   2     1444.98     1441.36     19.96 o 
   4   2   2      344.51      325.06      8.38 o 
   6   2   2      149.93      161.39      4.85 o 
   7   2   2        9.87       14.93      2.05 o 
   8   2   2      253.64      277.27     11.21 o 
   9   2   2      465.68      455.81      8.98 o 
  10   2   2       80.06       77.68      3.70 o 
  11   2   2        3.97        2.30      1.84 o 
  12   2   2        3.31        9.01      2.65 o 
  -9   3   2       62.95       91.19     19.22 o 
  -8   3   2        0.50       -1.00      2.54 o 
  -7   3   2       21.99       23.94      2.14 o 
  -6   3   2       43.36       44.66      1.97 o 
  -5   3   2        0.30       -0.45      0.77 o 
  -4   3   2       48.53       44.66      1.52 o 
  -3   3   2      620.46      601.94      7.50 o 
  -2   3   2      290.37      285.50      3.68 o 
  -1   3   2      270.26      226.13      3.07 o 
   0   3   2      702.67      646.64      8.75 o 
   1   3   2     1074.54      983.67     17.52 o 
   2   3   2      649.75      641.31     26.85 o 
   3   3   2      109.77      107.54      2.65 o 
   4   3   2       57.63       43.32      1.79 o 
   5   3   2      251.20      279.78      5.24 o 
   6   3   2        0.74        1.06      0.89 o 
   7   3   2       30.55       29.20      2.01 o 
   8   3   2      264.71      296.70      6.39 o 
   9   3   2        4.22        4.54      1.64 o 
  10   3   2       62.40       65.97      3.81 o 
  11   3   2       76.67       70.91      3.70 o 
  12   3   2       42.92       44.87      3.73 o 
  -8   4   2       33.62       42.37      3.74 o 
  -7   4   2       35.16       38.18      3.78 o 
  -6   4   2      100.68       85.65      3.16 o 
  -5   4   2        9.27       11.33      1.25 o 
  -4   4   2        0.77        0.46      0.76 o 
  -3   4   2      267.84      237.61      3.79 o 
  -2   4   2      246.68      237.92      3.41 o 
  -1   4   2       47.11       37.55      1.35 o 
   0   4   2      312.23      278.05      4.14 o 
   1   4   2      452.08      441.33      7.25 o 
   2   4   2     1006.87      967.86     15.50 o 
   3   4   2      334.50      322.11      6.40 o 
   4   4   2      101.50      137.49      6.25 o 
   5   4   2      153.35      162.00      4.73 o 
   6   4   2      103.80       95.03      3.36 o 
   7   4   2      694.81      708.67     18.68 o 
   8   4   2      149.26      160.11      4.38 o 
   9   4   2       51.83       57.45      3.00 o 
  10   4   2      402.92      446.28      9.03 o 
  11   4   2       52.89       56.69      3.81 o 
  12   4   2       78.22       84.21      4.55 o 
  -9   5   2        0.02       -5.77      4.21 o 
  -8   5   2        2.71        2.31      3.22 o 
  -7   5   2        1.32        3.65      1.62 o 
  -6   5   2       78.64       71.60      3.35 o 
  -5   5   2      675.48      659.09     11.59 o 
  -4   5   2      533.21      498.40      8.98 o 
  -3   5   2     1193.19     1113.63     15.82 o 
  -2   5   2      171.51      140.70      2.80 o 
  -1   5   2       90.61       84.27      2.08 o 
   0   5   2        0.33        0.30      0.43 o 
   1   5   2      645.11      642.16     10.37 o 
   2   5   2       42.15       29.09      1.64 o 
   3   5   2      240.13      246.82      5.26 o 
   4   5   2     2703.52     2747.64     53.50 o 
   5   5   2      820.11      791.64     19.95 o 
   6   5   2       31.94       27.66      2.20 o 
   7   5   2      113.79      112.74      4.01 o 
   8   5   2      707.97      732.72     12.29 o 
   9   5   2       14.54       15.01      1.88 o 
  10   5   2      213.74      219.54      5.66 o 
  11   5   2       14.74       13.55      2.37 o 
  12   5   2        1.32        1.53      2.04 o 
  -8   6   2      163.77      172.45     13.87 o 
  -7   6   2       65.23       68.16      3.82 o 
  -6   6   2       93.71       95.93      3.85 o 
  -5   6   2        0.01        0.68      1.33 o 
  -4   6   2      169.77      149.37      4.43 o 
  -3   6   2        0.11       -0.57      0.87 o 
  -2   6   2      273.73      270.76      6.04 o 
  -1   6   2        8.01        3.28      0.64 o 
   0   6   2        1.29        1.41      0.63 o 
   1   6   2       34.46       36.49      1.60 o 
   2   6   2        5.94        6.83      1.17 o 
   3   6   2      462.35      472.16      9.39 o 
   4   6   2        0.39        1.77      0.90 o 
   5   6   2       37.02       30.38      2.15 o 
   6   6   2      118.66      114.78      4.22 o 
   7   6   2      335.75      330.06     10.46 o 
   8   6   2      102.36      103.19      4.15 o 
   9   6   2       37.72       38.15      2.39 o 
  10   6   2        7.95        6.32      1.69 o 
  11   6   2        1.89        1.56      1.83 o 
  12   6   2        8.07        9.06      2.57 o 
  -7   7   2        0.01        3.59      2.41 o 
  -6   7   2       61.16       67.39      3.42 o 
  -5   7   2       49.34       51.69      3.03 o 
  -4   7   2       45.42       43.31      2.65 o 
  -3   7   2        1.89        2.74      1.17 o 
  -2   7   2      120.89      112.24      3.21 o 
  -1   7   2       33.81       37.47      1.82 o 
   0   7   2      307.11      278.91      5.47 o 
   1   7   2        8.81        9.87      0.99 o 
   2   7   2      289.94      276.82      7.35 o 
   3   7   2       76.27       70.68      2.73 o 
   4   7   2       21.55       27.62      1.87 o 
   5   7   2        1.59        2.44      1.07 o 
   6   7   2        3.03        2.73      1.22 o 
   7   7   2       56.17       49.23      3.12 o 
   8   7   2       26.31       25.79      2.69 o 
   9   7   2       45.63       43.41      3.73 o 
  10   7   2       51.57       50.30      3.35 o 
  11   7   2        0.97        3.50      2.00 o 
  12   7   2        1.30        3.57      2.51 o 
  -7   8   2       14.28       13.48      2.99 o 
  -6   8   2       30.69       34.91      5.99 o 
  -5   8   2        7.31        9.00      2.02 o 
  -4   8   2      101.44       90.88      3.67 o 
  -3   8   2      102.05       95.77      3.53 o 
  -2   8   2      267.98      260.05      5.58 o 
  -1   8   2       12.36       17.95      1.63 o 
   0   8   2      176.41      158.42      4.69 o 
   1   8   2       72.50       66.50      2.31 o 
   2   8   2        1.35       -0.03      1.00 o 
   3   8   2      204.92      191.81      5.17 o 
   4   8   2       68.78       66.09      2.75 o 
   5   8   2       64.20       60.05      2.75 o 
   6   8   2      114.78      103.11      4.27 o 
   7   8   2      128.44      128.45      4.96 o 
   8   8   2      447.85      399.26     10.63 o 
   9   8   2      113.46      100.59      4.36 o 
  10   8   2       21.77       20.63      3.09 o 
  11   8   2       63.76       72.48      4.05 o 
  -6   9   2       53.34       70.05      4.89 o 
  -5   9   2      107.38      136.41      9.34 o 
  -4   9   2        6.45        8.50      1.81 o 
  -3   9   2        1.12        1.65      1.28 o 
  -2   9   2       42.22       33.39      2.17 o 
  -1   9   2        8.40        6.51      1.21 o 
   0   9   2        9.55        6.17      1.04 o 
   1   9   2       24.70       20.13      2.05 o 
   2   9   2        7.42       10.14      1.61 o 
   3   9   2      640.79      573.34     13.80 o 
   4   9   2      238.13      222.15      6.83 o 
   5   9   2        8.29        9.45      1.52 o 
   6   9   2       73.30       67.17      3.12 o 
   7   9   2      110.62       89.59      4.24 o 
   8   9   2      112.06       99.90      4.60 o 
   9   9   2        0.06        3.40      2.37 o 
  10   9   2        2.08        6.71      2.22 o 
  11   9   2        5.17        7.81      3.84 o 
  -5  10   2        8.68       10.67      2.45 o 
  -3  10   2       64.60       65.83      6.03 o 
  -2  10   2        7.66       14.72      2.77 o 
  -1  10   2        1.95        3.01      1.31 o 
   0  10   2       17.90       19.88      1.55 o 
   1  10   2       75.83       62.87      3.23 o 
   2  10   2        0.53       -0.56      1.04 o 
   3  10   2      203.47      177.38      5.40 o 
   4  10   2        8.73        9.79      2.38 o 
   5  10   2       16.99       12.18      2.05 o 
   6  10   2       19.81       23.51      2.22 o 
   7  10   2        7.81        6.74      1.86 o 
   8  10   2       25.99       26.26      3.54 o 
   9  10   2       19.45       27.60      5.88 o 
  10  10   2       15.57       29.20      8.49 o 
  -3  11   2        0.23        2.02      2.64 o 
  -2  11   2        2.71        4.06      1.77 o 
  -1  11   2       25.91       31.75      2.60 o 
   0  11   2        4.27        5.44      1.16 o 
   1  11   2       30.81       29.06      3.33 o 
   2  11   2       90.22       96.55      3.97 o 
   3  11   2        5.27        5.18      1.39 o 
   4  11   2        9.94        8.22      1.83 o 
   5  11   2       70.61       68.39      4.06 o 
   6  11   2        0.29       -0.45      1.60 o 
   7  11   2       16.50       18.98      2.62 o 
   8  11   2        3.83        6.02      1.95 o 
   9  11   2        0.30        2.63      3.49 o 
  -2  12   2        0.51        3.05      2.27 o 
   0  12   2        0.47        2.02      2.40 o 
   1  12   2       30.93       48.67      6.44 o 
   2  12   2        6.90        5.39      4.51 o 
   3  12   2       21.28       24.38      5.93 o 
   4  12   2        4.00        7.35      3.67 o 
   5  12   2        0.67        4.81      2.18 o 
   6  12   2       36.65       44.77      5.59 o 
   7  12   2        1.97        4.28      1.85 o 
   8  12   2        2.81        6.55      2.31 o 
   4  13   2        8.14       14.32      7.04 o 
   5  13   2        1.11        4.32      2.51 o 
   6  13   2      210.93      216.26      7.61 o 
  -5 -11   3        0.01        5.14      3.82 o 
  -4 -11   3        0.18       17.02      3.98 o 
  -3 -11   3       32.96       57.52      7.10 o 
  -2 -11   3       37.34       85.13      6.39 o 
  -1 -11   3        2.42        9.54      2.89 o 
   0 -11   3        9.89       18.46      4.22 o 
   1 -11   3        3.38        8.51      4.00 o 
  -7 -10   3        0.13        2.98      3.15 o 
  -6 -10   3        3.10        6.11      3.37 o 
  -5 -10   3       41.35       52.34      6.58 o 
  -4 -10   3        0.52       12.63      3.51 o 
  -3 -10   3       12.80       13.76      4.12 o 
  -2 -10   3       15.56       48.02      4.49 o 
  -1 -10   3        3.18        7.07      2.09 o 
   0 -10   3       20.39       22.36      5.02 o 
   1 -10   3        6.49       11.04      3.85 o 
   2 -10   3       23.87       18.99      2.51 o 
   3 -10   3       42.25       36.67      2.38 o 
   4 -10   3        0.06        0.82      1.06 o 
  -8  -9   3        3.19        7.40      3.15 o 
  -7  -9   3       30.35       31.81      4.39 o 
  -6  -9   3       59.48       65.25      5.15 o 
  -5  -9   3      104.86      104.35     15.36 o 
  -4  -9   3        0.54       11.21      3.68 o 
  -3  -9   3       25.17       20.82      2.59 o 
  -2  -9   3       14.67       14.81      2.42 o 
  -1  -9   3       70.34       70.78      9.04 o 
   0  -9   3        9.22        9.23      3.40 o 
   1  -9   3       13.32       17.07      2.98 o 
   2  -9   3        1.05        1.99      1.35 o 
   3  -9   3       88.98       83.87      3.31 o 
  -8  -8   3        7.79       14.14      3.40 o 
  -7  -8   3       48.40       52.36      5.20 o 
  -6  -8   3        3.28        0.30      2.00 o 
  -5  -8   3       82.37       70.63      5.21 o 
  -4  -8   3       68.66       61.95      4.68 o 
  -3  -8   3      117.67      118.54      4.76 o 
  -2  -8   3      137.84      137.43      4.55 o 
  -1  -8   3      249.35      232.32      7.35 o 
   0  -8   3       26.08       21.45      3.07 o 
   1  -8   3       16.56       14.80      1.52 o 
   2  -8   3      387.67      334.30      6.77 o 
   3  -8   3       73.48       70.69      4.53 o 
   4  -8   3      101.43       93.72      6.21 o 
   5  -8   3       14.45       11.84      4.35 o 
   6  -8   3      109.65      103.07      5.61 o 
  -9  -7   3      207.74      233.56     10.79 o 
  -8  -7   3       35.70       44.47      5.21 o 
  -7  -7   3       39.15       35.81      4.46 o 
  -6  -7   3       36.44       44.44      6.10 o 
  -5  -7   3       83.61       70.12      4.01 o 
  -4  -7   3      105.49      111.13      6.02 o 
  -3  -7   3       28.45       27.66      2.10 o 
  -2  -7   3      369.08      352.61      7.03 o 
  -1  -7   3     1331.73     1214.29     26.74 o 
   0  -7   3      484.48      488.04     14.51 o 
   1  -7   3      233.76      219.96      5.80 o 
   2  -7   3        3.98        5.60      1.30 o 
   3  -7   3       87.27       79.17      3.36 o 
   4  -7   3        0.74        2.02      1.29 o 
   5  -7   3       10.61       11.56      1.92 o 
   6  -7   3      126.70      128.23      6.09 o 
   7  -7   3       20.40       24.80      8.57 o 
   8  -7   3        0.08        2.08      2.30 o 
  -9  -6   3        2.97       -1.45      1.71 o 
  -8  -6   3        2.51       -1.41      1.62 o 
  -7  -6   3       10.11       12.46      3.10 o 
  -6  -6   3      485.32      443.11     17.80 o 
  -5  -6   3       35.29       39.16      3.36 o 
  -4  -6   3      365.26      346.56      9.67 o 
  -3  -6   3       14.77       22.02      2.11 o 
  -2  -6   3       91.35       90.45      3.15 o 
  -1  -6   3      115.31      109.73      3.04 o 
   0  -6   3        5.37       10.17      0.85 o 
   1  -6   3       93.34      103.96      2.87 o 
   2  -6   3        1.67        0.79      0.74 o 
   3  -6   3       74.42       61.40      2.95 o 
   4  -6   3        1.48       -0.25      1.26 o 
   5  -6   3       21.83       21.68      2.41 o 
   6  -6   3        0.82        2.85      1.47 o 
   7  -6   3       11.25       15.09      2.47 o 
   8  -6   3       72.41       77.33      5.33 o 
 -10  -5   3       15.95       16.67      2.77 o 
  -9  -5   3      164.18      184.50      8.97 o 
  -8  -5   3       51.06       57.86      3.82 o 
  -7  -5   3       14.30       15.87      3.05 o 
  -6  -5   3       50.90       48.39      3.19 o 
  -5  -5   3        5.36        2.44      1.52 o 
  -4  -5   3       74.52       72.75      3.77 o 
  -3  -5   3      166.67      157.59      4.08 o 
  -2  -5   3      293.72      299.82      7.26 o 
  -1  -5   3       28.15       28.64      1.52 o 
   0  -5   3      362.80      338.76      5.37 o 
   1  -5   3       22.75       21.20      2.40 o 
   2  -5   3      123.88      135.64      3.84 o 
   3  -5   3       14.31       16.05      1.65 o 
   4  -5   3      145.30      133.32      4.45 o 
   5  -5   3      204.75      189.93      5.76 o 
   6  -5   3       64.99       61.74      3.49 o 
   7  -5   3       17.85       14.09      2.23 o 
   8  -5   3      158.84      149.43      5.74 o 
   9  -5   3       32.14       26.76      8.26 o 
 -10  -4   3        2.91        7.99      2.58 o 
  -9  -4   3        7.10       12.67      2.22 o 
  -8  -4   3       88.79       94.86      5.61 o 
  -7  -4   3       16.31       13.13      2.01 o 
  -6  -4   3      113.89      112.61      3.54 o 
  -5  -4   3      184.30      187.48      5.51 o 
  -4  -4   3        2.94        3.40      0.79 o 
  -3  -4   3       55.80       57.84      2.44 o 
  -2  -4   3      181.12      184.90      3.55 o 
  -1  -4   3       92.17      105.51      2.35 o 
   0  -4   3        1.65        6.09      0.66 o 
   1  -4   3       24.42       25.82      1.94 o 
   2  -4   3      221.08      187.02      4.63 o 
   3  -4   3      491.27      460.70      9.87 o 
   4  -4   3      291.41      291.94      7.15 o 
   5  -4   3       17.29       18.27      2.02 o 
   6  -4   3       15.47       13.86      2.23 o 
   7  -4   3        5.99        7.02      1.86 o 
   8  -4   3      429.17      389.93     10.18 o 
   9  -4   3       54.85       71.18      5.99 o 
  10  -4   3        5.11        0.01      6.73 o 
 -10  -3   3       13.53       15.08      2.32 o 
  -9  -3   3        0.12        2.76      1.86 o 
  -8  -3   3       66.20       67.92      4.21 o 
  -7  -3   3       20.76       20.86      2.28 o 
  -6  -3   3      190.21      206.20      4.96 o 
  -5  -3   3       59.00       59.94      2.60 o 
  -4  -3   3       15.55       19.24      1.96 o 
  -3  -3   3        3.52        5.49      0.62 o 
  -2  -3   3        1.84        4.11      0.60 o 
  -1  -3   3     1056.87     1193.40     18.16 o 
   0  -3   3      112.58      106.23      2.75 o 
   1  -3   3      139.41      155.18      4.01 o 
   2  -3   3      115.91      112.02      3.15 o 
   3  -3   3      107.40      114.61      3.47 o 
   4  -3   3     1117.73     1110.73     18.77 o 
   5  -3   3      296.47      255.08      5.62 o 
   6  -3   3        4.12        2.75      1.22 o 
   7  -3   3      159.69      142.22      5.17 o 
   8  -3   3        0.06        0.76      1.64 o 
   9  -3   3      121.89      118.95      7.72 o 
  10  -3   3       18.44       36.51     16.44 o 
 -10  -2   3       19.65       15.83      2.80 o 
  -9  -2   3        0.34        0.40      1.89 o 
  -8  -2   3       43.46       44.34      2.67 o 
  -7  -2   3       57.97       58.05      3.58 o 
  -6  -2   3      562.68      625.44     10.94 o 
  -5  -2   3       64.92       72.88      3.13 o 
  -4  -2   3       94.66      117.54      2.75 o 
  -3  -2   3      167.95      182.31      4.35 o 
  -2  -2   3     2700.10     2942.67     49.23 o 
  -1  -2   3       54.10       55.71      2.61 o 
   0  -2   3       76.99       70.88      1.56 o 
   1  -2   3     2063.66     2200.45     29.63 o 
   2  -2   3       73.88       80.50      2.33 o 
   3  -2   3      644.13      694.68     12.47 o 
   4  -2   3      419.10      423.06      6.77 o 
   5  -2   3      119.99      109.80      2.90 o 
   6  -2   3       58.52       60.32      2.32 o 
   7  -2   3       62.18       58.48      2.51 o 
   8  -2   3       29.69       36.04      4.11 o 
   9  -2   3       14.06       17.17      4.00 o 
  10  -2   3      170.39      161.38     12.63 o 
  11  -2   3        4.46        3.53      6.66 o 
 -10  -1   3       39.31       35.34      6.56 o 
  -9  -1   3       96.16      120.81     12.65 o 
  -8  -1   3       63.69       63.11      7.22 o 
  -7  -1   3      740.74      715.85     13.02 o 
  -6  -1   3        0.01        0.69      0.99 o 
  -5  -1   3     1049.40     1168.90     20.45 o 
  -4  -1   3       10.48       17.17      1.24 o 
  -3  -1   3       30.44       37.98      1.54 o 
  -2  -1   3       43.38       46.94      1.79 o 
  -1  -1   3      256.62      273.81      7.58 o 
   0  -1   3       31.75       35.40      1.15 o 
   1  -1   3       28.53       24.57      0.95 o 
   2  -1   3       19.82       22.23      1.20 o 
   3  -1   3        0.45        0.94      0.53 o 
   4  -1   3      276.77      300.24      8.82 o 
   5  -1   3      132.23      127.08      2.79 o 
   6  -1   3       11.01       11.85      1.41 o 
   7  -1   3      136.26      157.69      3.58 o 
   8  -1   3        4.64        4.05      1.30 o 
   9  -1   3       46.40       44.88      2.68 o 
  10  -1   3       35.36       48.04      4.39 o 
  11  -1   3        1.13        4.82      7.14 o 
 -10   0   3       24.70       26.49      3.34 o 
  -9   0   3       55.06       42.67      3.74 o 
  -8   0   3       97.99      107.87      4.19 o 
  -7   0   3       12.05        7.27      1.76 o 
  -6   0   3       31.61       35.20      2.21 o 
  -5   0   3      103.34      113.65      2.68 o 
  -4   0   3      218.05      222.72      3.75 o 
  -3   0   3      122.83      122.43      3.09 o 
  -2   0   3       23.03       31.02      1.68 o 
  -1   0   3       14.13       21.10      0.85 o 
   0   0   3      602.91      646.52     13.91 o 
   1   0   3        3.04        5.35      0.74 o 
   2   0   3     4269.43     5025.32     59.29 o 
   3   0   3       81.13       93.09      2.08 o 
   4   0   3      122.49      138.05      2.94 o 
   5   0   3       94.77      107.46      2.53 o 
   6   0   3      118.76      125.38      2.93 o 
   7   0   3       45.09       44.08      1.88 o 
   8   0   3      478.86      473.25     10.08 o 
   9   0   3       28.68       28.17      2.79 o 
  10   0   3       13.06        9.54      2.29 o 
  11   0   3        1.11        1.83      2.69 o 
  12   0   3       19.98       21.13      4.36 o 
 -10   1   3        3.17        1.25      2.55 o 
  -9   1   3        1.55        0.49      1.91 o 
  -8   1   3       28.78       27.45      3.00 o 
  -7   1   3      208.08      206.92      5.75 o 
  -6   1   3      418.37      395.40      7.67 o 
  -5   1   3       17.54       17.30      1.13 o 
  -4   1   3       26.99       30.41      1.27 o 
  -3   1   3     1813.65     1936.55     22.06 o 
  -2   1   3       23.29       27.48      1.03 o 
  -1   1   3        7.31        8.41      0.64 o 
   0   1   3       37.67       31.47      0.85 o 
   1   1   3     7345.20     7512.95     88.48 o 
   2   1   3    15817.64    17499.94    366.75 o 
   3   1   3     7705.03     8207.25    106.13 o 
   4   1   3        0.65       -0.43      0.73 o 
   5   1   3     1053.88     1138.21     15.51 o 
   6   1   3       14.04       20.35      1.40 o 
   7   1   3       57.91       52.96      2.22 o 
   8   1   3       68.86       61.84      4.55 o 
   9   1   3       30.59       33.36      2.98 o 
  10   1   3       95.41       83.88      4.31 o 
  11   1   3      125.38      118.99      5.14 o 
  12   1   3       13.24       16.75      4.19 o 
  -9   2   3       47.96       44.27      3.80 o 
  -8   2   3        9.37       12.17      3.24 o 
  -7   2   3      128.35      119.58      4.32 o 
  -6   2   3        0.61        0.23      1.07 o 
  -5   2   3      125.58      112.31      2.46 o 
  -4   2   3      260.57      261.41      3.94 o 
  -3   2   3      557.04      555.84      6.99 o 
  -2   2   3      259.71      250.45      3.28 o 
  -1   2   3      371.83      378.52      5.07 o 
   0   2   3      836.46      859.33     10.48 o 
   1   2   3     5221.98     5094.68     74.99 o 
   2   2   3        2.00        5.09      0.52 o 
   3   2   3      101.30      105.64      2.12 o 
   4   2   3     1723.16     1707.49     23.35 o 
   5   2   3        7.91        9.38      1.13 o 
   6   2   3      653.37      689.23     11.33 o 
   7   2   3      323.37      328.02      6.60 o 
   8   2   3       65.57       65.28      3.14 o 
   9   2   3        0.53        0.81      1.54 o 
  10   2   3        1.33        2.57      1.71 o 
  11   2   3      187.11      178.02      5.44 o 
  12   2   3       42.27       38.58      3.56 o 
  -9   3   3        0.01       -1.99      2.80 o 
  -8   3   3       16.26       14.12      3.65 o 
  -7   3   3       33.29       33.98      2.58 o 
  -6   3   3       11.54       13.67      1.52 o 
  -5   3   3        0.02        0.91      0.78 o 
  -4   3   3      310.61      302.10      4.48 o 
  -3   3   3        1.38        3.23      0.63 o 
  -2   3   3        4.68        0.54      0.45 o 
  -1   3   3       20.33       20.69      0.80 o 
   0   3   3      589.52      535.12      6.41 o 
   1   3   3     2570.68     2462.70     35.91 o 
   2   3   3      514.76      469.45      7.59 o 
   3   3   3      322.27      316.32      4.48 o 
   4   3   3       56.10       58.82      1.37 o 
   5   3   3       62.10       57.75      2.01 o 
   6   3   3       80.00       75.04      3.33 o 
   7   3   3       25.68       30.71      2.06 o 
   8   3   3       28.06       22.86      2.07 o 
   9   3   3      494.57      454.24      8.86 o 
  10   3   3       39.75       37.17      2.84 o 
  11   3   3      506.83      474.85      9.74 o 
  12   3   3       19.50       14.86      2.43 o 
  -8   4   3       22.02       58.39      5.35 o 
  -7   4   3       55.52       61.69      3.75 o 
  -6   4   3     1102.36     1022.18     15.52 o 
  -5   4   3        0.03       -0.72      0.85 o 
  -4   4   3        6.30        8.88      0.93 o 
  -3   4   3        8.39        6.62      0.76 o 
  -2   4   3      260.18      234.21      3.26 o 
  -1   4   3      254.13      256.21      3.55 o 
   0   4   3       81.42       79.98      2.04 o 
   1   4   3      375.59      353.11      5.45 o 
   2   4   3      791.13      717.25     11.36 o 
   3   4   3     1404.73     1219.45     21.51 o 
   4   4   3       65.98       66.71      2.15 o 
   5   4   3      179.33      175.50      4.15 o 
   6   4   3       14.71       16.94      1.10 o 
   7   4   3       66.54       71.21      2.72 o 
   8   4   3       68.23      104.48      5.59 o 
   9   4   3       40.00       37.51      2.60 o 
  10   4   3        0.15       -3.04      1.74 o 
  11   4   3      111.02       98.88      4.57 o 
  12   4   3        4.51        3.97      2.27 o 
  -7   5   3        4.19        7.92      3.34 o 
  -6   5   3        3.19        4.79      1.41 o 
  -5   5   3       89.97       80.09      3.07 o 
  -4   5   3        6.09        7.90      1.35 o 
  -3   5   3      318.92      297.85      4.96 o 
  -2   5   3      182.11      175.86      3.30 o 
  -1   5   3      608.00      610.29      9.18 o 
   0   5   3      150.04      168.34      3.45 o 
   1   5   3     3437.86     3375.73     50.41 o 
   2   5   3       36.21       23.82      1.23 o 
   3   5   3      209.41      189.66      3.85 o 
   4   5   3      226.64      210.65      4.72 o 
   5   5   3       36.03       32.85      1.71 o 
   6   5   3       25.56       27.49      2.17 o 
   7   5   3       46.92       42.10      2.10 o 
   8   5   3        4.00        4.17      1.32 o 
   9   5   3        0.00       -0.65      1.26 o 
  10   5   3      402.19      369.24      7.81 o 
  11   5   3       59.96       65.76      3.52 o 
  12   5   3       47.64       45.35      3.72 o 
  -7   6   3       25.27       33.32      7.77 o 
  -6   6   3      187.55      173.89      5.33 o 
  -5   6   3        0.12        1.03      1.21 o 
  -4   6   3      915.97      847.09     14.30 o 
  -3   6   3       88.95       75.99      2.57 o 
  -2   6   3        5.49        0.43      0.78 o 
  -1   6   3      122.03      119.97      2.83 o 
   0   6   3      160.92      160.62      2.90 o 
   1   6   3       96.39      119.60      2.93 o 
   2   6   3       56.68       56.12      1.80 o 
   3   6   3        0.81       -0.02      0.46 o 
   4   6   3        4.27        3.22      0.75 o 
   5   6   3       98.08       91.11      3.40 o 
   6   6   3        7.46        5.11      1.34 o 
   7   6   3       83.62       78.09      3.65 o 
   8   6   3       33.19       29.09      1.91 o 
   9   6   3       33.40       30.84      2.24 o 
  10   6   3       13.53        9.36      1.84 o 
  11   6   3        7.36        4.63      2.06 o 
  12   6   3       93.94       98.74      4.91 o 
  -7   7   3      147.26      163.52      8.82 o 
  -6   7   3       38.99       39.61      3.28 o 
  -5   7   3       10.30        9.84      1.98 o 
  -4   7   3       43.69       39.11      2.37 o 
  -3   7   3        0.98        1.11      1.00 o 
  -2   7   3        8.09        7.24      1.14 o 
  -1   7   3        2.42        3.59      0.89 o 
   0   7   3        3.98        3.58      0.95 o 
   1   7   3      179.12      167.32      3.78 o 
   2   7   3       33.05       30.72      1.57 o 
   3   7   3       20.59       21.53      2.44 o 
   4   7   3        0.02        0.56      0.66 o 
   5   7   3        1.54        0.46      0.79 o 
   6   7   3       28.06       34.47      2.47 o 
   7   7   3       84.68       69.57      4.79 o 
   8   7   3      146.48      140.67      5.29 o 
   9   7   3      139.38      130.01      3.74 o 
  10   7   3       16.37       20.64      2.11 o 
  11   7   3       25.55       28.08      2.54 o 
  12   7   3        0.39       -0.91      1.95 o 
  -6   8   3       90.96      103.59      5.53 o 
  -5   8   3       70.73       68.58      3.42 o 
  -4   8   3        0.56        1.06      1.31 o 
  -3   8   3       53.46       58.02      2.91 o 
  -2   8   3        0.08        0.32      1.01 o 
  -1   8   3        5.84        4.98      1.02 o 
   0   8   3      120.00      115.99      3.92 o 
   1   8   3        0.37        0.32      0.59 o 
   2   8   3       20.49       18.95      1.60 o 
   3   8   3        1.70        0.34      0.99 o 
   4   8   3      486.85      459.66      9.46 o 
   5   8   3       66.55       57.21      2.64 o 
   6   8   3        6.43        7.07      1.34 o 
   7   8   3      127.68      115.50      4.64 o 
   8   8   3       63.65       61.23      3.58 o 
   9   8   3      155.57      150.22      5.93 o 
  10   8   3      521.61      497.39      9.39 o 
  11   8   3        1.54        4.26      2.68 o 
  -5   9   3        1.55        5.23      3.69 o 
  -4   9   3        0.00        2.29      1.40 o 
  -3   9   3       92.39       99.01      3.85 o 
  -2   9   3       30.04       28.54      2.09 o 
  -1   9   3      105.21      100.84      3.22 o 
   0   9   3        3.02        2.83      0.85 o 
   1   9   3      580.03      535.16     11.35 o 
   2   9   3       18.10       22.18      2.44 o 
   3   9   3       30.79       31.84      2.74 o 
   4   9   3       70.92       70.68      4.59 o 
   5   9   3     1119.55     1014.73     22.01 o 
   6   9   3      147.54      146.75      4.54 o 
   7   9   3       28.86       26.11      2.30 o 
   8   9   3       31.61       33.35      3.07 o 
   9   9   3        2.13        2.82      1.64 o 
  10   9   3       16.79       30.64      3.31 o 
  11   9   3       64.20       77.88      9.33 o 
  -4  10   3       20.70       26.43      3.19 o 
  -3  10   3       64.45       75.16      3.87 o 
  -2  10   3       46.44       43.42      2.54 o 
  -1  10   3       41.31       42.52      2.28 o 
   0  10   3       68.93       92.02      3.03 o 
   1  10   3      308.29      278.08      7.25 o 
   2  10   3        0.84        1.39      1.13 o 
   3  10   3      378.65      366.01     10.12 o 
   4  10   3       36.26       35.79      3.81 o 
   5  10   3       28.23       35.74      3.21 o 
   6  10   3      130.25      108.45      4.78 o 
   7  10   3        0.75       -0.38      1.41 o 
   8  10   3        0.56        0.21      1.94 o 
   9  10   3      106.57       87.35      7.56 o 
  10  10   3       13.78       26.46      6.58 o 
  -3  11   3      114.88      137.01      6.18 o 
  -2  11   3       47.96       49.40      3.31 o 
  -1  11   3        1.09        2.45      1.50 o 
   0  11   3       77.82       94.66      4.08 o 
   1  11   3      226.13      233.38      6.90 o 
   2  11   3        0.68        1.41      1.10 o 
   3  11   3        5.09        4.72      1.48 o 
   4  11   3        3.62        3.40      1.72 o 
   5  11   3      267.43      273.80     10.30 o 
   6  11   3        0.01        1.40      1.44 o 
   7  11   3        7.75        6.40      1.95 o 
   8  11   3        0.15       -0.06      1.90 o 
   9  11   3       14.32       12.49      2.49 o 
  10  11   3        0.53        5.07      2.48 o 
  -2  12   3       38.60       46.95      4.04 o 
  -1  12   3       42.53       54.09      3.42 o 
   0  12   3       28.88       26.38      2.58 o 
   1  12   3       89.83      104.32      5.41 o 
   2  12   3        0.94        3.23      2.58 o 
   3  12   3        0.42        1.23      1.50 o 
   4  12   3        0.42        2.33      1.46 o 
   5  12   3       55.50       54.13      4.55 o 
   6  12   3        0.65        2.68      2.25 o 
   7  12   3        7.08        7.95      2.13 o 
   8  12   3        0.00       -0.75      1.96 o 
   1  13   3       31.54       50.18      5.98 o 
   3  13   3       44.32       67.68      8.86 o 
   4  13   3        0.44        8.68      3.06 o 
   5  13   3        1.12        7.53      2.68 o 
   6  13   3        1.86        5.84      1.53 o 
   7  13   3        0.07        0.73      2.06 o 
  -2 -11   4      207.15      251.12     16.95 o 
  -1 -11   4       35.52       68.08     12.49 o 
   0 -11   4        8.80       21.46      4.16 o 
  -5 -10   4       65.77       81.49      7.61 o 
  -4 -10   4        1.39       14.11      3.95 o 
  -3 -10   4      169.75      188.22     13.69 o 
  -2 -10   4       96.20      109.85     10.31 o 
  -1 -10   4       12.46       15.99      4.63 o 
   0 -10   4        3.55        7.60      2.25 o 
   1 -10   4       13.13       29.13      8.50 o 
   2 -10   4       20.10       19.40      3.35 o 
   3 -10   4       22.12       20.28      1.80 o 
  -7  -9   4        3.16        7.90      4.25 o 
  -6  -9   4        6.66        7.62      3.61 o 
  -5  -9   4        0.26        6.64      7.80 o 
  -4  -9   4       56.32       82.05      8.26 o 
  -3  -9   4       84.84       83.87      8.67 o 
  -2  -9   4        9.74        7.87      4.27 o 
  -1  -9   4       14.46       15.69      2.69 o 
   0  -9   4       20.78       21.62      4.98 o 
   1  -9   4       93.75       86.88      6.79 o 
   2  -9   4        0.13        0.89      0.98 o 
   3  -9   4       46.88       50.86      3.75 o 
   4  -9   4        6.68       13.61      3.36 o 
   5  -9   4        0.41        6.99      3.34 o 
  -8  -8   4       61.29       63.59      8.47 o 
  -7  -8   4       85.86       94.13      6.40 o 
  -6  -8   4        6.41        5.48      2.42 o 
  -5  -8   4        4.22        8.10      2.07 o 
  -4  -8   4      107.58      104.94      9.41 o 
  -3  -8   4      140.08      151.18     11.43 o 
  -2  -8   4      220.46      223.51     10.46 o 
  -1  -8   4        2.17        4.81      1.93 o 
   0  -8   4        0.07        3.02      2.84 o 
   1  -8   4      182.57      174.58      4.60 o 
   2  -8   4      399.54      371.87      7.41 o 
   3  -8   4        5.53        8.06      2.11 o 
   4  -8   4       69.46       63.68      3.12 o 
   5  -8   4       26.81       31.93      3.39 o 
   6  -8   4        8.96       17.17      2.51 o 
  -8  -7   4       45.78       59.81      5.66 o 
  -7  -7   4       33.44       36.21      4.72 o 
  -6  -7   4        0.08       -0.82      2.12 o 
  -5  -7   4        5.83        4.11      1.54 o 
  -4  -7   4        6.36        5.81      3.89 o 
  -3  -7   4     1003.67      948.32     41.13 o 
  -2  -7   4        4.47        5.63      1.92 o 
  -1  -7   4       67.71       64.32      8.54 o 
   0  -7   4       10.75       12.21      1.98 o 
   1  -7   4      435.81      391.37      8.31 o 
   2  -7   4        0.00        2.42      0.78 o 
   3  -7   4        1.13        1.72      1.26 o 
   4  -7   4       66.39       69.99      5.12 o 
   5  -7   4      163.19      161.35      5.79 o 
   6  -7   4       93.69       76.57      5.43 o 
   7  -7   4       12.36       16.14      7.36 o 
  -9  -6   4        0.59       -1.04      1.93 o 
  -8  -6   4      110.78      155.11      5.71 o 
  -7  -6   4        0.57       -0.89      1.93 o 
  -6  -6   4        4.15        7.63      2.54 o 
  -5  -6   4        0.00       -0.51      1.37 o 
  -4  -6   4       45.66       44.90      4.18 o 
  -3  -6   4       10.96       12.34      2.53 o 
  -2  -6   4      144.13      145.38      4.96 o 
  -1  -6   4       83.98       77.36      3.39 o 
   0  -6   4       12.46       13.09      2.20 o 
   1  -6   4      494.53      467.47      9.42 o 
   2  -6   4        9.15        6.88      0.98 o 
   3  -6   4       65.80       67.75      2.56 o 
   4  -6   4      125.45      114.54      4.27 o 
   5  -6   4        4.49        6.42      2.28 o 
   6  -6   4        0.57        5.81      2.52 o 
   7  -6   4        1.10        2.51      1.60 o 
   8  -6   4       30.41       36.82      4.62 o 
  -9  -5   4       23.47       28.07      3.20 o 
  -8  -5   4        1.38        5.34      1.88 o 
  -7  -5   4        1.74        3.29      1.64 o 
  -6  -5   4       50.79       46.68      4.27 o 
  -5  -5   4       29.13       28.74      2.97 o 
  -4  -5   4      166.62      150.76      5.83 o 
  -3  -5   4      317.09      306.83     15.33 o 
  -2  -5   4       25.47       24.38      2.10 o 
  -1  -5   4        4.43        8.76      0.84 o 
   0  -5   4       10.92        8.52      1.01 o 
   1  -5   4       87.30       87.30      3.70 o 
   2  -5   4        0.52        0.85      0.66 o 
   3  -5   4      317.97      312.05      6.81 o 
   4  -5   4      514.11      483.62     10.91 o 
   5  -5   4       84.10       70.71      3.50 o 
   6  -5   4      120.04      112.60      4.58 o 
   7  -5   4        0.67        2.26      1.92 o 
   8  -5   4        0.63        2.03      2.09 o 
   9  -5   4       72.13       77.51      5.42 o 
  -9  -4   4       11.73       11.92      2.12 o 
  -8  -4   4        4.49        7.50      2.05 o 
  -7  -4   4       31.74       24.41      2.66 o 
  -6  -4   4       67.45       63.23      3.08 o 
  -5  -4   4        0.82        0.09      1.69 o 
  -4  -4   4        6.34        2.89      1.41 o 
  -3  -4   4       97.50       96.30      3.93 o 
  -2  -4   4       43.60       57.87      2.06 o 
  -1  -4   4       10.35       13.47      1.13 o 
   0  -4   4       80.88       85.39      2.18 o 
   1  -4   4       67.60       84.12      2.04 o 
   2  -4   4      137.92      131.88      2.98 o 
   3  -4   4      337.93      337.40      7.05 o 
   4  -4   4      273.62      270.92      6.20 o 
   5  -4   4       18.98       18.33      1.88 o 
   6  -4   4        4.93        4.99      1.77 o 
   7  -4   4        2.69        3.99      1.39 o 
   8  -4   4       59.34       62.91      6.65 o 
   9  -4   4      160.72      152.45      5.90 o 
  10  -4   4        0.07        2.30      7.02 o 
 -10  -3   4        0.09       -1.16      1.89 o 
  -9  -3   4       31.67       41.12      5.45 o 
  -8  -3   4        7.14        5.19      1.77 o 
  -7  -3   4        5.38        7.42      1.94 o 
  -6  -3   4      350.66      340.56      7.59 o 
  -5  -3   4      717.28      730.31     14.55 o 
  -4  -3   4      246.16      249.93      5.23 o 
  -3  -3   4      206.53      200.62      5.23 o 
  -2  -3   4        1.10        1.40      1.19 o 
  -1  -3   4     2094.65     2180.29     49.06 o 
   0  -3   4      261.32      272.05      4.89 o 
   1  -3   4      369.41      424.64      6.03 o 
   2  -3   4      184.94      198.51      3.84 o 
   3  -3   4     1046.03     1086.75     18.95 o 
   4  -3   4        1.14        2.42      1.07 o 
   5  -3   4        1.84        4.00      1.22 o 
   6  -3   4       43.94       40.08      2.62 o 
   7  -3   4      684.63      632.96     14.29 o 
   8  -3   4      203.50      206.94      6.66 o 
   9  -3   4       89.14       94.60      7.01 o 
  10  -3   4      136.60      143.79     15.17 o 
 -10  -2   4       28.90       34.47      3.59 o 
  -9  -2   4        1.18        1.38      2.46 o 
  -7  -2   4        8.05       11.56      3.36 o 
  -6  -2   4      262.81      244.19      5.17 o 
  -5  -2   4       30.69       33.41      2.01 o 
  -4  -2   4      386.11      401.16      8.46 o 
  -3  -2   4       20.59       20.78      1.11 o 
  -2  -2   4     1655.26     1890.08     26.05 o 
  -1  -2   4      207.83      197.67      4.29 o 
   0  -2   4      285.16      273.53      4.56 o 
   1  -2   4      418.89      477.14      6.47 o 
   2  -2   4       32.96       35.50      1.44 o 
   3  -2   4     1457.69     1599.38     27.01 o 
   4  -2   4      305.04      300.45      5.36 o 
   5  -2   4       35.73       43.42      1.68 o 
   6  -2   4       37.96       44.53      1.87 o 
   7  -2   4      100.34       94.60      3.66 o 
   8  -2   4      141.02      123.63      5.47 o 
   9  -2   4       31.14       35.20      5.18 o 
  10  -2   4        4.01        5.86      3.19 o 
  11  -2   4       61.87       92.70      8.01 o 
 -10  -1   4        5.00        8.65      2.50 o 
  -9  -1   4      137.76      134.66      5.73 o 
  -8  -1   4        0.20       -2.70      1.66 o 
  -7  -1   4      322.16      313.78      7.48 o 
  -6  -1   4       66.57       70.45      4.10 o 
  -5  -1   4       49.23       57.45      2.24 o 
  -4  -1   4       79.19       83.73      2.42 o 
  -3  -1   4       19.23       24.35      1.29 o 
  -2  -1   4        6.37       12.22      1.40 o 
  -1  -1   4     1442.94     1667.36     27.64 o 
   0  -1   4      308.51      354.19      6.80 o 
   1  -1   4        9.26        8.37      0.68 o 
   2  -1   4      107.60      126.85      2.13 o 
   3  -1   4       47.62       49.57      2.44 o 
   4  -1   4       72.70       88.56      2.17 o 
   5  -1   4       35.06       28.04      1.43 o 
   6  -1   4      133.86      130.80      3.23 o 
   7  -1   4      593.08      599.74      9.28 o 
   8  -1   4       69.35       65.84      2.76 o 
   9  -1   4       16.12       19.08      2.25 o 
  10  -1   4        1.15        6.16      3.53 o 
  11  -1   4      207.82      221.91     11.20 o 
 -10   0   4      132.63      142.17      6.11 o 
  -9   0   4      136.08      133.48      5.72 o 
  -8   0   4        0.68       -0.75      1.75 o 
  -7   0   4        5.00        6.98      2.22 o 
  -6   0   4      365.80      342.26      6.97 o 
  -5   0   4      127.85      122.32      3.31 o 
  -4   0   4       26.61       27.88      1.56 o 
  -3   0   4       84.16       84.19      2.19 o 
  -2   0   4     1055.68     1177.81     17.40 o 
  -1   0   4      352.76      322.76      8.34 o 
   0   0   4      570.04      587.44     11.66 o 
   1   0   4      124.88      140.47      2.41 o 
   2   0   4      687.25      789.60      9.88 o 
   3   0   4       17.94       14.53      0.86 o 
   4   0   4     1000.10     1204.58     16.27 o 
   5   0   4       20.34       26.34      1.42 o 
   6   0   4      128.41      130.00      3.03 o 
   7   0   4        1.34        0.64      0.87 o 
   8   0   4      134.82      124.36      4.77 o 
   9   0   4       93.28       88.68      5.14 o 
  10   0   4      104.26      108.16      4.66 o 
  11   0   4       80.07       75.23      4.29 o 
  12   0   4      106.03       93.65     11.55 o 
  -9   1   4        6.55        8.36      4.31 o 
  -8   1   4       23.60       32.00      3.33 o 
  -7   1   4       55.37       56.21      3.10 o 
  -6   1   4      355.72      315.47      6.59 o 
  -5   1   4      158.20      141.51      3.41 o 
  -4   1   4       96.02      102.81      2.18 o 
  -3   1   4        3.70        2.37      0.58 o 
  -2   1   4      283.01      295.94      3.98 o 
  -1   1   4      517.21      528.79      6.90 o 
   0   1   4     1145.84     1152.32     13.22 o 
   1   1   4     3313.34     3437.55     42.58 o 
   2   1   4      319.69      377.03      5.40 o 
   3   1   4     2362.84     2732.53     30.68 o 
   4   1   4        0.00        0.31      0.64 o 
   5   1   4        6.56        9.07      1.22 o 
   6   1   4       29.02       30.61      1.56 o 
   7   1   4      244.24      244.62      4.59 o 
   8   1   4      184.12      185.65      5.59 o 
   9   1   4       26.95       22.38      4.03 o 
  10   1   4      299.26      284.13      7.54 o 
  11   1   4      312.02      284.85      7.87 o 
  12   1   4       50.43       58.01      3.95 o 
  -8   2   4       24.85       22.91      2.88 o 
  -7   2   4       48.64       43.21      2.79 o 
  -6   2   4      137.80      102.11      3.39 o 
  -5   2   4       50.64       57.73      2.98 o 
  -4   2   4       23.99       21.18      1.18 o 
  -3   2   4      227.23      241.36      3.61 o 
  -2   2   4      254.62      252.91      3.79 o 
  -1   2   4       68.34       64.39      1.46 o 
   0   2   4      274.86      259.23      4.53 o 
   1   2   4        9.86       11.61      0.69 o 
   2   2   4     3800.07     3930.70     62.78 o 
   3   2   4     3048.31     3295.44     45.02 o 
   4   2   4      217.88      217.01      3.63 o 
   5   2   4       46.66       51.03      2.26 o 
   6   2   4      187.32      155.13      3.08 o 
   7   2   4       67.63       71.04      3.42 o 
   8   2   4       25.62       25.23      2.59 o 
   9   2   4      161.88      139.59      5.01 o 
  10   2   4       78.92       76.94      4.16 o 
  11   2   4      166.38      154.25      5.60 o 
  12   2   4        0.72        1.14      2.13 o 
  -8   3   4       42.81       50.43      5.84 o 
  -7   3   4       26.43       27.27      3.50 o 
  -6   3   4        4.80        4.55      1.35 o 
  -5   3   4       12.32       10.61      1.13 o 
  -4   3   4       36.89       34.64      1.50 o 
  -3   3   4        4.42        5.89      0.75 o 
  -2   3   4        0.37        0.97      0.47 o 
  -1   3   4      358.68      352.77      4.62 o 
   0   3   4       14.53       14.93      1.09 o 
   1   3   4       35.78       27.29      0.96 o 
   2   3   4      585.45      622.48     10.55 o 
   3   3   4      806.69      777.75     15.60 o 
   4   3   4      228.49      235.27      5.35 o 
   5   3   4      952.65      979.89     15.04 o 
   6   3   4      106.34      117.10      2.77 o 
   7   3   4       74.48       69.10      2.80 o 
   8   3   4       43.98       37.83      2.43 o 
   9   3   4      278.72      263.84      6.15 o 
  10   3   4       16.05       14.73      2.12 o 
  11   3   4       75.63       68.52      4.11 o 
  12   3   4      144.24      126.88      5.39 o 
  -8   4   4       20.55       15.35      4.07 o 
  -7   4   4       94.72      100.21      9.87 o 
  -6   4   4        0.05        0.64      2.34 o 
  -5   4   4       66.96       64.64      2.10 o 
  -4   4   4       16.71       17.85      1.20 o 
  -3   4   4      145.14      116.47      2.25 o 
  -2   4   4        0.97        0.68      0.51 o 
  -1   4   4        1.94        2.23      0.48 o 
   0   4   4      852.96      844.81     10.97 o 
   1   4   4      886.49      848.53     14.75 o 
   2   4   4      452.30      443.04      8.42 o 
   3   4   4       63.68       54.60      1.77 o 
   4   4   4       71.55       68.46      1.54 o 
   5   4   4      185.36      194.07      3.96 o 
   6   4   4      144.30      145.04      3.24 o 
   7   4   4       60.80       60.35      2.59 o 
   8   4   4        9.03        8.89      1.60 o 
   9   4   4       81.36       67.94      3.21 o 
  10   4   4      473.45      451.40      9.03 o 
  11   4   4      152.90      135.23      4.69 o 
  12   4   4       69.99       63.87      3.73 o 
  -7   5   4      104.70      108.33     17.79 o 
  -6   5   4       20.88       33.08      2.90 o 
  -5   5   4       50.25       44.47      2.56 o 
  -4   5   4       43.47       37.34      2.18 o 
  -3   5   4      452.43      427.86      6.60 o 
  -2   5   4      158.27      133.57      2.48 o 
  -1   5   4      402.33      388.77      5.79 o 
   0   5   4       26.58       21.57      1.30 o 
   1   5   4      113.93      110.04      2.60 o 
   2   5   4        1.51        1.81      0.42 o 
   3   5   4      336.45      304.94      7.04 o 
   4   5   4       68.84       70.33      2.88 o 
   5   5   4       25.17       18.99      1.42 o 
   6   5   4     1033.54      996.15     15.29 o 
   7   5   4      129.77      126.86      3.59 o 
   8   5   4        2.36        2.18      1.29 o 
   9   5   4       14.09       14.38      1.92 o 
  10   5   4       73.15       69.05      3.36 o 
  11   5   4       67.52       63.30      3.58 o 
  12   5   4      151.98      137.84      4.95 o 
  -7   6   4        0.76       -4.35      4.42 o 
  -6   6   4       21.75       35.16      2.65 o 
  -5   6   4       63.90       68.96      3.01 o 
  -4   6   4      265.66      256.85      5.77 o 
  -3   6   4       10.22       11.94      1.37 o 
  -2   6   4       75.57       69.85      2.36 o 
  -1   6   4       13.01       15.38      1.25 o 
   0   6   4      468.70      479.69      8.21 o 
   1   6   4       72.35       75.49      1.93 o 
   2   6   4     1064.83     1061.09     16.80 o 
   3   6   4      351.09      323.06      5.96 o 
   4   6   4      144.66      148.96      3.75 o 
   5   6   4       27.09       27.81      1.56 o 
   6   6   4        2.80        4.25      0.99 o 
   7   6   4       15.84       21.47      2.23 o 
   8   6   4       15.24       18.13      1.71 o 
   9   6   4        9.21        9.25      1.61 o 
  10   6   4      160.53      152.35      4.55 o 
  11   6   4      181.20      171.23      5.13 o 
  12   6   4       28.11       26.73      2.80 o 
  -7   7   4        0.21       -3.96      4.11 o 
  -6   7   4       76.89       80.65      5.04 o 
  -5   7   4        8.55        9.57      1.78 o 
  -4   7   4      341.31      337.34      7.49 o 
  -3   7   4      140.03      130.45      3.57 o 
  -2   7   4        1.05        0.59      0.93 o 
  -1   7   4      237.92      229.49      4.56 o 
   0   7   4        6.89        9.01      1.04 o 
   1   7   4       37.59       55.74      4.17 o 
   2   7   4       28.34       26.05      1.55 o 
   3   7   4      521.62      455.02      8.30 o 
   4   7   4       54.26       56.69      2.20 o 
   5   7   4      428.69      400.08      7.53 o 
   6   7   4       33.54       32.45      2.34 o 
   7   7   4      430.38      396.15      9.99 o 
   8   7   4       16.30       14.74      2.12 o 
   9   7   4      138.07      124.08      3.69 o 
  10   7   4      109.52      101.53      3.65 o 
  11   7   4       44.77       48.11      3.05 o 
  12   7   4      131.39      129.87      4.67 o 
  -5   8   4      128.41      138.48      8.25 o 
  -4   8   4        0.93        1.15      1.51 o 
  -3   8   4        4.72        2.51      1.13 o 
  -2   8   4      168.37      150.30      3.79 o 
  -1   8   4       37.82       37.90      2.34 o 
   0   8   4      167.15      146.50      3.44 o 
   1   8   4       74.08       63.49      2.27 o 
   2   8   4      126.20      116.86      3.16 o 
   3   8   4       34.72       31.21      2.59 o 
   4   8   4        8.79        8.88      1.67 o 
   5   8   4       18.88       18.59      3.73 o 
   6   8   4      106.00       93.12      3.35 o 
   7   8   4       89.40       80.26      3.29 o 
   8   8   4      139.01      113.75      5.55 o 
   9   8   4      176.59      159.71      5.94 o 
  10   8   4      151.17      168.44      4.79 o 
  11   8   4       17.97       14.59      2.00 o 
  12   8   4        0.28        4.78      2.11 o 
  -5   9   4        2.17        6.79      2.52 o 
  -4   9   4        4.28        9.85      2.22 o 
  -3   9   4       20.29       24.14      2.38 o 
  -2   9   4        2.28        2.69      1.08 o 
  -1   9   4        2.61        4.30      1.08 o 
   0   9   4       33.20       32.85      1.91 o 
   1   9   4       10.54        9.95      1.26 o 
   2   9   4       91.98       88.71      3.68 o 
   3   9   4      102.70       92.36      5.20 o 
   4   9   4       85.31       69.80      4.51 o 
   5   9   4      639.05      598.41     14.25 o 
   6   9   4      246.72      230.57      7.24 o 
   7   9   4       59.09       43.95      3.28 o 
   8   9   4      278.75      245.06      7.91 o 
   9   9   4      337.11      269.68     21.74 o 
  10   9   4      136.14      121.27      6.77 o 
  11   9   4       48.39       57.31      3.57 o 
  -4  10   4       64.72       85.73      6.32 o 
  -3  10   4       53.69       60.13      3.86 o 
  -2  10   4        0.02        1.51      1.24 o 
  -1  10   4      103.78      102.34      3.46 o 
   0  10   4      126.51      104.47      3.32 o 
   1  10   4        0.17        0.98      0.94 o 
   2  10   4      187.28      194.46      5.80 o 
   3  10   4       89.94       91.38      4.39 o 
   4  10   4      330.80      314.14      9.19 o 
   5  10   4      348.22      327.54     11.37 o 
   6  10   4        0.54        0.57      1.43 o 
   7  10   4       32.22       26.43      2.86 o 
   8  10   4       18.42       22.86      2.83 o 
   9  10   4       47.60       46.50      4.02 o 
  10  10   4        9.35       10.93      2.84 o 
  11  10   4        3.85        3.03      2.71 o 
  -3  11   4       90.62      116.38      8.75 o 
  -2  11   4        3.73        3.85      1.77 o 
  -1  11   4        0.18        2.57      1.19 o 
   0  11   4       17.06       11.14      2.58 o 
   1  11   4        0.73        1.73      1.09 o 
   2  11   4      109.15      102.84      4.22 o 
   3  11   4       42.78       43.81      3.01 o 
   4  11   4      174.59      172.11      6.47 o 
   5  11   4        8.45        5.42      2.21 o 
   6  11   4        0.39       -0.11      1.91 o 
   7  11   4       64.63       54.77      3.82 o 
   8  11   4        5.73        6.04      1.94 o 
   9  11   4        1.89        4.53      1.94 o 
  10  11   4       18.54       22.90      3.07 o 
   0  12   4        0.41        2.44      1.87 o 
   1  12   4        0.00        1.51      1.96 o 
   2  12   4       20.17       27.08      4.02 o 
   3  12   4       30.11       35.66      3.06 o 
   4  12   4        2.44        5.28      1.50 o 
   5  12   4        4.43        7.14      2.36 o 
   6  12   4        2.51        1.64      1.92 o 
   7  12   4        2.58        3.49      1.88 o 
   8  12   4       17.03       18.87      2.83 o 
   9  12   4       17.57       21.13      3.01 o 
   1  13   4        0.04        6.15      4.73 o 
   2  13   4       47.43       63.51      6.52 o 
   3  13   4       20.99       53.96      5.12 o 
   4  13   4       32.92       48.05      3.61 o 
   5  13   4       66.41       73.64      8.21 o 
   6  13   4        0.01        2.17      2.06 o 
   7  13   4       11.07       19.36      3.42 o 
  -3 -10   5       45.51       54.20      7.53 o 
  -2 -10   5       97.64      133.34     11.56 o 
   0 -10   5       30.79       57.47      4.66 o 
   1 -10   5        6.78       15.96      4.35 o 
   2 -10   5        0.00        5.02      2.33 o 
  -5  -9   5       11.84       38.53     16.91 o 
  -4  -9   5       22.30       32.27      6.10 o 
  -3  -9   5      106.86      100.21      9.66 o 
  -2  -9   5        8.60        9.92      4.91 o 
  -1  -9   5      141.23      132.32     11.41 o 
   0  -9   5        0.84        9.60      2.21 o 
   1  -9   5        4.05        9.77      2.64 o 
   2  -9   5        4.48        4.25      1.50 o 
   3  -9   5        2.32        5.12      1.16 o 
   4  -9   5        0.88        4.23      2.19 o 
  -7  -8   5       45.36       52.26      5.82 o 
  -6  -8   5        5.39        6.11      3.58 o 
  -5  -8   5       30.90       53.04     14.32 o 
  -4  -8   5        0.47        9.86      3.90 o 
  -3  -8   5       19.54       21.36      5.42 o 
  -2  -8   5       49.20       49.63      7.16 o 
  -1  -8   5        8.08       13.58      2.79 o 
   0  -8   5        1.01       -0.36      2.45 o 
   1  -8   5       20.15       18.15      1.71 o 
   2  -8   5      119.38      115.01      3.45 o 
   3  -8   5       19.30       19.19      2.80 o 
   4  -8   5       22.45       25.25      2.10 o 
   5  -8   5        4.69       10.23      5.97 o 
   6  -8   5       10.49       16.65      3.13 o 
  -7  -7   5      171.98      195.15      9.54 o 
  -6  -7   5       14.63       17.75      3.49 o 
  -5  -7   5       74.33       69.16      4.32 o 
  -4  -7   5      135.49      139.02     12.60 o 
  -3  -7   5      273.37      250.80     15.62 o 
  -2  -7   5       25.71       32.89      6.31 o 
  -1  -7   5       31.73       31.36      3.63 o 
   0  -7   5       58.69       60.33      4.76 o 
   1  -7   5      567.27      530.32     12.13 o 
   2  -7   5      333.82      306.85      7.00 o 
   3  -7   5        7.74        8.35      1.34 o 
   4  -7   5       30.77       27.36      2.15 o 
   5  -7   5       93.39       87.76      3.50 o 
   6  -7   5        2.24        4.35      1.81 o 
   7  -7   5       25.49       25.83      2.91 o 
  -8  -6   5        2.30        4.02      1.88 o 
  -7  -6   5       26.44       29.19      2.83 o 
  -6  -6   5       46.99       46.56      5.00 o 
  -5  -6   5       10.80       15.41      2.53 o 
  -4  -6   5      149.41      127.53      5.58 o 
  -3  -6   5      122.29       97.09      6.00 o 
  -2  -6   5      297.77      282.89     16.36 o 
  -1  -6   5        3.53        1.04      2.60 o 
   0  -6   5      665.92      641.07     13.82 o 
   1  -6   5       43.34       37.12      2.04 o 
   2  -6   5        2.81        4.06      0.73 o 
   3  -6   5        8.72        8.54      1.16 o 
   4  -6   5        8.60       10.21      1.31 o 
   5  -6   5       56.87       61.32      5.06 o 
   6  -6   5       79.07       80.13      3.48 o 
   7  -6   5       23.68       30.65      5.45 o 
   8  -6   5       50.78       60.13      4.91 o 
  -8  -5   5       11.09       14.28      2.16 o 
  -7  -5   5        9.41        8.14      2.22 o 
  -6  -5   5        0.02        1.34      1.38 o 
  -5  -5   5      187.50      169.85      6.55 o 
  -4  -5   5       56.75       49.46      4.01 o 
  -3  -5   5       34.59       29.35      2.60 o 
  -2  -5   5       25.02       20.78      1.75 o 
  -1  -5   5      123.75      121.47      3.81 o 
   0  -5   5        1.17        1.67      1.06 o 
   1  -5   5       98.94       83.49      3.55 o 
   2  -5   5        8.81       10.37      1.05 o 
   3  -5   5       71.14       76.92      2.54 o 
   4  -5   5      143.35      125.97      3.48 o 
   5  -5   5      188.90      176.72      5.10 o 
   6  -5   5      126.80      115.33      4.17 o 
   7  -5   5        1.00        0.70      2.97 o 
   8  -5   5        3.71        1.18      2.13 o 
   9  -5   5       38.11       44.89      5.13 o 
  -9  -4   5        2.24        1.40      2.06 o 
  -8  -4   5        0.33       -1.88      2.45 o 
  -7  -4   5        5.71        4.85      1.62 o 
  -6  -4   5       84.59       99.48      4.26 o 
  -5  -4   5       14.41       11.50      1.71 o 
  -4  -4   5        8.58        7.20      1.38 o 
  -3  -4   5        0.13        0.08      1.17 o 
  -2  -4   5      546.55      551.98     12.11 o 
  -1  -4   5       16.85       18.77      1.45 o 
   0  -4   5      387.27      396.75      8.13 o 
   1  -4   5       73.21       63.22      1.89 o 
   2  -4   5        1.12        2.26      0.73 o 
   3  -4   5       72.76       64.01      2.24 o 
   4  -4   5       30.37       28.79      1.86 o 
   5  -4   5      115.07      105.45      3.74 o 
   6  -4   5       92.28       80.54      4.23 o 
   7  -4   5       19.34       15.73      1.95 o 
   8  -4   5       90.73       84.96      4.34 o 
   9  -4   5        4.27        7.14      2.61 o 
  10  -4   5      182.97      220.10     34.98 o 
  -9  -3   5       26.60       22.42      4.19 o 
  -8  -3   5        3.70        5.56      2.13 o 
  -7  -3   5       56.69       63.21     11.05 o 
  -6  -3   5      157.31      149.57      6.15 o 
  -5  -3   5       43.31       37.22      2.01 o 
  -4  -3   5      271.29      259.06      4.84 o 
  -3  -3   5       49.13       43.00      2.77 o 
  -2  -3   5       74.63       43.73      3.11 o 
  -1  -3   5      141.50      138.28      3.61 o 
   0  -3   5       68.84       76.80      2.27 o 
   1  -3   5     1240.49     1356.13     18.27 o 
   2  -3   5        4.88        9.18      0.95 o 
   3  -3   5       62.93       69.12      2.26 o 
   4  -3   5      158.60      163.38      4.39 o 
   5  -3   5        0.06        0.95      1.12 o 
   6  -3   5      774.77      755.75     14.54 o 
   7  -3   5        0.39        0.97      1.32 o 
   8  -3   5       17.37       14.38      6.01 o 
   9  -3   5        6.38       10.02      3.03 o 
  10  -3   5       64.21       93.03      9.38 o 
  -9  -2   5       15.34       14.73      3.03 o 
  -8  -2   5       16.17       15.44      2.55 o 
  -7  -2   5        1.41       -0.84      1.52 o 
  -6  -2   5       20.13       24.24      2.29 o 
  -5  -2   5      781.19      748.88     12.36 o 
  -4  -2   5     2196.27     2165.12     31.94 o 
  -3  -2   5        4.57        4.24      0.99 o 
  -2  -2   5      180.70      167.60      3.88 o 
  -1  -2   5        1.60        2.50      0.75 o 
   0  -2   5      621.58      718.11     10.92 o 
   1  -2   5        5.50        9.44      0.70 o 
   2  -2   5       72.03       67.15      1.97 o 
   3  -2   5       20.55       29.26      1.55 o 
   4  -2   5      114.00      105.65      2.66 o 
   5  -2   5      286.03      305.02      6.91 o 
   6  -2   5      164.09      156.26      4.67 o 
   7  -2   5       19.94       19.67      2.10 o 
   8  -2   5        4.27        6.49      2.22 o 
   9  -2   5      104.74      111.83      7.74 o 
  10  -2   5       59.83       72.89      6.58 o 
  11  -2   5        2.80        2.05      6.83 o 
  -9  -1   5      178.00      203.59     12.00 o 
  -8  -1   5        2.88        0.92      1.86 o 
  -7  -1   5        2.04        1.03      1.63 o 
  -6  -1   5       37.68       29.32      2.42 o 
  -5  -1   5      429.61      423.74      7.17 o 
  -4  -1   5       10.11        6.89      0.99 o 
  -3  -1   5      325.62      346.19      5.68 o 
  -2  -1   5       23.02       22.31      1.37 o 
  -1  -1   5      943.50     1025.25     16.93 o 
   0  -1   5      179.84      194.53      3.64 o 
   1  -1   5       63.00       70.40      1.99 o 
   2  -1   5       43.61       39.61      1.38 o 
   3  -1   5      120.62      144.54      2.54 o 
   4  -1   5      120.36      113.21      2.49 o 
   5  -1   5       23.78       25.38      1.18 o 
   6  -1   5      129.22      116.65      2.92 o 
   7  -1   5        5.03        5.24      1.14 o 
   8  -1   5       45.69       44.35      2.66 o 
   9  -1   5       99.70      100.67      7.42 o 
  10  -1   5        7.53        9.65      3.97 o 
  11  -1   5        1.54        6.39      6.41 o 
  -9   0   5        3.09        2.45      2.12 o 
  -8   0   5       11.29        9.44      2.33 o 
  -7   0   5       49.80       41.30      3.40 o 
  -6   0   5      206.22      199.33      4.69 o 
  -5   0   5       84.93       77.62      2.55 o 
  -4   0   5       76.14       79.96      2.39 o 
  -3   0   5      158.48      152.52      3.20 o 
  -2   0   5       18.90       20.99      1.09 o 
  -1   0   5      430.31      476.77     10.30 o 
   0   0   5        0.01       -0.21      0.66 o 
   1   0   5       19.83       26.79      1.25 o 
   2   0   5      162.58      182.07      2.97 o 
   3   0   5       69.40       81.14      1.88 o 
   4   0   5     1742.89     2121.62     25.76 o 
   5   0   5      111.82      115.84      2.48 o 
   6   0   5      149.19      156.87      3.48 o 
   7   0   5       46.88       51.56      2.52 o 
   8   0   5       10.73       12.64      1.55 o 
   9   0   5        0.01       -1.22      1.64 o 
  10   0   5        7.48       12.27      2.87 o 
  11   0   5       22.21       24.51      4.84 o 
  12   0   5       27.44       23.77      8.11 o 
  -9   1   5        1.13        2.41      2.16 o 
  -8   1   5        7.59        9.38      2.29 o 
  -7   1   5        1.21       -0.53      2.04 o 
  -6   1   5       28.12       26.22      1.83 o 
  -5   1   5       24.68       22.07      1.67 o 
  -4   1   5       39.39       32.87      1.82 o 
  -3   1   5        8.36        7.16      0.83 o 
  -2   1   5       33.23       39.26      1.36 o 
  -1   1   5      104.87      123.12      2.08 o 
   0   1   5       72.77       81.85      1.54 o 
   1   1   5       63.13       61.79      1.72 o 
   2   1   5      645.04      757.72     10.21 o 
   3   1   5      204.35      247.82      3.81 o 
   4   1   5      551.72      639.63      7.93 o 
   5   1   5     2203.46     2442.94     29.99 o 
   6   1   5      163.49      157.02      3.40 o 
   7   1   5        4.28        3.88      1.04 o 
   8   1   5       24.45       24.73      2.62 o 
   9   1   5      110.62      104.33      4.48 o 
  10   1   5        0.00       -0.95      1.67 o 
  11   1   5       14.75       13.04      2.37 o 
  12   1   5       57.71       66.16      6.96 o 
  -9   2   5        4.81       13.71     11.42 o 
  -8   2   5       15.34       21.99      6.55 o 
  -7   2   5       39.82       34.54      5.03 o 
  -6   2   5      315.44      264.94      5.41 o 
  -5   2   5       82.24       68.68      2.53 o 
  -4   2   5      390.00      379.03      6.50 o 
  -3   2   5      290.41      262.34      3.91 o 
  -2   2   5      223.91      227.57      3.17 o 
  -1   2   5      268.55      292.53      4.04 o 
   0   2   5      286.23      313.52      4.18 o 
   1   2   5       57.09       66.92      1.76 o 
   2   2   5        0.15        2.54      0.70 o 
   3   2   5      826.49      930.78     12.34 o 
   4   2   5      205.55      228.78      3.39 o 
   5   2   5      257.38      287.50      4.46 o 
   6   2   5      354.37      356.05      6.20 o 
   7   2   5      265.17      274.85      5.85 o 
   8   2   5       50.23       43.08      3.07 o 
   9   2   5      244.77      231.30      6.51 o 
  10   2   5       36.92       37.40      3.21 o 
  11   2   5        2.81        0.37      1.90 o 
  12   2   5      113.17      114.80      5.18 o 
  -7   3   5        0.28       -0.32      1.80 o 
  -6   3   5       83.36       69.74      2.67 o 
  -5   3   5      356.96      313.04      5.95 o 
  -4   3   5      669.94      634.70      8.31 o 
  -3   3   5        1.54        1.36      0.63 o 
  -2   3   5      251.39      248.19      3.49 o 
  -1   3   5      269.20      249.58      3.78 o 
   0   3   5      790.11      834.60     12.61 o 
   1   3   5       20.64       30.06      1.08 o 
   2   3   5      249.90      253.02      5.82 o 
   3   3   5       21.37       16.43      0.95 o 
   4   3   5        3.00        3.33      0.54 o 
   5   3   5      368.03      352.80      5.63 o 
   6   3   5        2.72        2.05      0.88 o 
   7   3   5      304.78      289.01      5.90 o 
   8   3   5       44.51       51.53      3.16 o 
   9   3   5        4.39        4.13      1.92 o 
  10   3   5       10.21        6.75      2.13 o 
  11   3   5        2.86       -0.21      2.04 o 
  12   3   5        9.52        7.53      2.44 o 
  -8   4   5       54.88       59.17      6.32 o 
  -6   4   5       21.82       25.55      3.00 o 
  -5   4   5       97.50       91.34      2.98 o 
  -4   4   5      856.05      806.20     10.30 o 
  -3   4   5       77.53       69.45      1.80 o 
  -2   4   5        6.34        7.32      0.74 o 
  -1   4   5       66.70       53.94      1.37 o 
   0   4   5      429.85      436.87      5.60 o 
   1   4   5      287.03      323.81      5.99 o 
   2   4   5     1347.79     1328.23     19.82 o 
   3   4   5      124.48      130.04      3.63 o 
   4   4   5        0.13        0.73      0.68 o 
   5   4   5       12.62       15.78      1.21 o 
   6   4   5       89.48       72.09      2.63 o 
   7   4   5      404.99      386.81      7.19 o 
   8   4   5        0.58       -1.98      1.20 o 
   9   4   5      112.80       97.09      4.18 o 
  10   4   5       67.32       61.48      3.69 o 
  11   4   5       25.66       21.69      2.82 o 
  12   4   5        8.96        7.81      2.44 o 
  -6   5   5        0.10        0.47      2.88 o 
  -5   5   5      125.72      129.15      3.60 o 
  -4   5   5      106.24       92.79      2.92 o 
  -3   5   5       32.77       31.12      1.57 o 
  -2   5   5        1.17        1.21      0.59 o 
  -1   5   5        0.49        0.52      0.47 o 
   0   5   5        0.46        1.26      0.66 o 
   1   5   5      498.99      442.89      6.78 o 
   2   5   5      132.84      121.92      2.86 o 
   3   5   5      838.06      886.99     17.25 o 
   4   5   5       50.82       46.32      2.33 o 
   5   5   5       26.95       25.09      1.52 o 
   6   5   5       61.82       53.05      1.85 o 
   7   5   5        2.02        3.23      1.16 o 
   8   5   5       37.06       43.84      2.82 o 
   9   5   5       69.24       60.90      3.00 o 
  10   5   5       25.16       20.74      2.27 o 
  11   5   5       92.62       82.43      3.77 o 
  12   5   5      324.98      276.66      9.64 o 
  -6   6   5       94.08      127.43      8.45 o 
  -5   6   5      208.26      221.58      5.51 o 
  -4   6   5      308.95      277.23      6.15 o 
  -3   6   5      308.42      291.94      5.65 o 
  -2   6   5     1164.66     1117.07     16.39 o 
  -1   6   5      284.28      270.98      5.04 o 
   0   6   5      364.74      337.10      6.31 o 
   1   6   5      290.39      230.49      4.66 o 
   2   6   5      250.51      242.22      4.22 o 
   3   6   5      575.51      541.87      7.15 o 
   4   6   5      147.73      142.38      3.11 o 
   5   6   5       65.59       54.08      2.53 o 
   6   6   5       99.93       98.96      2.42 o 
   7   6   5      195.83      189.34      4.57 o 
   8   6   5      273.25      237.60      5.61 o 
   9   6   5       65.61       60.73      2.90 o 
  10   6   5       88.54       85.73      3.56 o 
  11   6   5       26.23       23.12      2.42 o 
  12   6   5        0.52       -3.24      1.62 o 
  -6   7   5      109.59      156.45     17.90 o 
  -5   7   5        7.06        8.37      2.33 o 
  -4   7   5       12.77       16.03      2.26 o 
  -3   7   5       16.17       10.16      1.49 o 
  -2   7   5       33.27       32.00      1.97 o 
  -1   7   5        0.50       -0.68      0.82 o 
   0   7   5       13.10       11.97      1.20 o 
   1   7   5      233.14      230.41      4.76 o 
   2   7   5      169.65      171.51      3.82 o 
   3   7   5        2.37        4.24      0.69 o 
   4   7   5      473.20      420.29     10.46 o 
   5   7   5      212.94      182.25      5.72 o 
   6   7   5      224.94      223.67      5.79 o 
   7   7   5       13.78        9.07      1.32 o 
   8   7   5       10.42       14.90      1.60 o 
   9   7   5      249.73      219.00      5.14 o 
  10   7   5        3.99        2.94      1.50 o 
  11   7   5        0.02       -2.00      1.70 o 
  12   7   5       20.78       21.54      2.61 o 
  -6   8   5       31.50       34.31      8.01 o 
  -5   8   5        1.00        3.31      2.13 o 
  -4   8   5        4.75        7.50      1.48 o 
  -3   8   5      101.57       95.34      3.21 o 
  -2   8   5      205.09      199.70      4.55 o 
  -1   8   5       93.72       82.31      2.75 o 
   0   8   5      114.95       95.31      3.09 o 
   1   8   5      128.08      109.60      3.11 o 
   2   8   5      206.28      183.04      4.11 o 
   3   8   5      229.53      210.31      5.72 o 
   4   8   5       48.30       47.70      3.02 o 
   5   8   5        0.81        1.69      1.11 o 
   6   8   5        9.59       10.55      1.92 o 
   7   8   5        1.12        2.31      1.78 o 
   8   8   5       20.99       15.68      2.41 o 
   9   8   5        6.43        5.35      1.62 o 
  10   8   5       17.05       18.10      2.25 o 
  11   8   5      109.93      103.41      4.40 o 
  12   8   5       41.00       43.54      3.57 o 
  -5   9   5        8.42       21.75      8.91 o 
  -4   9   5        0.06        0.54      2.54 o 
  -3   9   5       11.17       12.11      1.61 o 
  -2   9   5       75.88       72.72      2.79 o 
  -1   9   5        0.63       -0.27      0.91 o 
   0   9   5       72.15       66.09      2.43 o 
   1   9   5        0.29        0.22      0.83 o 
   2   9   5      593.10      575.55     10.03 o 
   3   9   5      577.86      535.65     11.71 o 
   4   9   5       26.34       25.09      3.29 o 
   5   9   5       26.95       23.65      2.56 o 
   6   9   5        3.31        3.63      1.50 o 
   7   9   5      118.74      104.27      4.76 o 
   8   9   5      104.51       96.85      5.60 o 
   9   9   5        0.01       -0.43      2.03 o 
  10   9   5      241.71      238.68      6.28 o 
  11   9   5       16.06       11.81      2.16 o 
  -4  10   5      133.69      175.16      6.27 o 
  -3  10   5       21.11       32.95      3.07 o 
  -2  10   5        5.26       11.99      1.60 o 
  -1  10   5        0.84        0.72      1.32 o 
   0  10   5        6.63        9.26      1.33 o 
   1  10   5      170.52      161.09      4.69 o 
   2  10   5       85.86       93.40      2.99 o 
   3  10   5      401.52      366.15      8.99 o 
   4  10   5       28.70       25.34      3.92 o 
   5  10   5      750.85      709.20     20.43 o 
   6  10   5       91.78       84.30      4.37 o 
   7  10   5       32.79       28.17      3.03 o 
   8  10   5       87.56       70.71      4.63 o 
   9  10   5        5.71        7.09      1.91 o 
  10  10   5        0.57        0.92      1.52 o 
  11  10   5       41.43       48.34      3.69 o 
  -3  11   5        3.08       10.32      2.30 o 
  -2  11   5        6.07        5.00      1.71 o 
  -1  11   5        2.39        8.66      1.57 o 
   0  11   5       39.63       38.72      2.80 o 
   1  11   5        2.68        4.03      1.20 o 
   2  11   5       63.39       66.52      2.63 o 
   3  11   5      108.90      111.50      5.15 o 
   4  11   5        2.31        0.15      2.11 o 
   5  11   5       10.17        9.57      2.58 o 
   6  11   5       61.26       57.56      4.82 o 
   7  11   5       27.10       21.22      2.95 o 
   8  11   5       24.62       27.14      3.15 o 
   9  11   5        1.51        0.47      1.63 o 
  10  11   5       12.64       21.72      3.02 o 
  -1  12   5        3.17        7.24      3.28 o 
   0  12   5        2.79        9.75      2.17 o 
   1  12   5      182.50      225.56      5.98 o 
   2  12   5      150.34      153.37      4.20 o 
   3  12   5        1.84        3.17      1.40 o 
   4  12   5       21.22       19.61      3.43 o 
   5  12   5       38.94       43.59      4.60 o 
   6  12   5        0.02        0.27      1.87 o 
   7  12   5        0.88        5.57      3.05 o 
   8  12   5       20.56       22.52      3.18 o 
   9  12   5       16.81       29.00      5.18 o 
   1  13   5       10.51       14.45      2.14 o 
   2  13   5       10.93       41.44     11.44 o 
   3  13   5        3.38       10.86      6.22 o 
   4  13   5        3.53        7.29      2.20 o 
   5  13   5        0.52        1.43      2.08 o 
   6  13   5       46.15       56.30      4.99 o 
   7  13   5       18.14       21.86      3.73 o 
  -4  -9   6        4.73       12.84      8.89 o 
  -3  -9   6       63.23       76.88      8.90 o 
  -2  -9   6       37.01       37.15      6.98 o 
  -1  -9   6        6.32        5.16      3.92 o 
   0  -9   6       15.40       17.31      4.67 o 
   1  -9   6       20.81       25.89      2.61 o 
   2  -9   6       17.17       13.96      2.81 o 
   3  -9   6       10.53        9.15      3.55 o 
  -5  -8   6       21.36       24.29      5.95 o 
  -4  -8   6        3.76        9.96      2.90 o 
  -3  -8   6        2.96        2.78      3.75 o 
  -2  -8   6       18.04       31.77      6.59 o 
  -1  -8   6       54.25       63.70      8.02 o 
   0  -8   6        2.49       -4.17      2.08 o 
   1  -8   6        0.46        6.39      4.25 o 
   2  -8   6       34.83       35.35      3.24 o 
   3  -8   6       26.96       23.57      2.62 o 
   4  -8   6       14.43       15.44      1.80 o 
   5  -8   6        1.89        6.82      3.24 o 
  -6  -7   6       11.18       24.75      5.38 o 
  -5  -7   6       47.76       60.21     11.99 o 
  -4  -7   6       22.80       30.74      4.31 o 
  -3  -7   6        0.57        9.64      4.72 o 
  -1  -7   6       47.97       44.34      7.54 o 
   0  -7   6        0.12        0.17      1.88 o 
   1  -7   6       37.87       31.48      1.94 o 
   2  -7   6       39.97       32.00      2.02 o 
   3  -7   6       35.40       30.82      2.11 o 
   4  -7   6       39.30       36.12      2.34 o 
   5  -7   6       24.55       22.02      3.08 o 
   6  -7   6      200.67      175.81      6.78 o 
  -7  -6   6       83.55       91.35      6.74 o 
  -6  -6   6      120.05      137.05      7.41 o 
  -5  -6   6        2.66        3.44      2.57 o 
  -4  -6   6        0.01        4.55      4.12 o 
  -3  -6   6       99.47       94.19      9.45 o 
  -2  -6   6       38.17       39.76      7.17 o 
  -1  -6   6       38.53       37.58      6.47 o 
   0  -6   6      541.39      520.82     11.80 o 
   1  -6   6      143.07      135.45      3.94 o 
   2  -6   6      458.98      444.76     11.76 o 
   3  -6   6      601.63      601.84     11.38 o 
   4  -6   6       11.34        9.50      1.48 o 
   5  -6   6      110.14       94.30      3.55 o 
   6  -6   6      278.10      257.25      5.98 o 
   7  -6   6       45.06       45.62      3.74 o 
   8  -6   6        0.71        2.04      2.25 o 
  -8  -5   6        1.37        3.30      2.48 o 
  -7  -5   6       46.14       39.01      3.39 o 
  -6  -5   6        0.64        1.66      1.55 o 
  -5  -5   6       21.08       16.19      1.95 o 
  -4  -5   6        0.01       -0.89      1.76 o 
  -3  -5   6       87.69       81.14      3.40 o 
  -2  -5   6       11.42       11.33      1.90 o 
  -1  -5   6      154.33      145.12      5.33 o 
   0  -5   6        0.44       -0.24      0.79 o 
   1  -5   6       11.53       13.11      1.68 o 
   2  -5   6        0.55        2.65      1.34 o 
   3  -5   6       90.34       80.00      2.62 o 
   4  -5   6       46.62       49.22      2.62 o 
   5  -5   6       78.12       73.41      3.11 o 
   6  -5   6      113.08      108.15      4.10 o 
   7  -5   6       85.25       96.56      7.16 o 
   8  -5   6        7.07       17.16      3.90 o 
   9  -5   6        0.34        3.18      2.73 o 
  -8  -4   6       11.21        9.02      2.81 o 
  -7  -4   6      131.96      134.16      8.12 o 
  -6  -4   6        0.17       -0.45      1.52 o 
  -5  -4   6       16.79       16.48      1.98 o 
  -4  -4   6      250.77      248.20      8.50 o 
  -3  -4   6        1.36        2.39      0.94 o 
  -2  -4   6       65.90       60.19      2.33 o 
  -1  -4   6       21.52       19.14      1.37 o 
   0  -4   6     1011.50      979.89     19.32 o 
   1  -4   6      152.41      146.13      3.67 o 
   2  -4   6      260.62      270.81      5.54 o 
   3  -4   6       34.09       37.87      1.89 o 
   4  -4   6      281.82      269.31      5.59 o 
   5  -4   6      355.70      331.01      6.67 o 
   6  -4   6       11.88       17.82      2.03 o 
   7  -4   6       17.57       19.75      2.16 o 
   8  -4   6      173.51      180.63      8.88 o 
   9  -4   6        6.25        8.33      6.89 o 
  -8  -3   6        3.03        3.42      1.90 o 
  -7  -3   6       48.80       58.75      3.72 o 
  -6  -3   6       30.56       26.92      2.74 o 
  -5  -3   6      147.44      110.04      3.86 o 
  -4  -3   6      280.41      242.69      5.12 o 
  -3  -3   6       83.74       71.08      2.47 o 
  -2  -3   6        1.36        0.51      0.98 o 
  -1  -3   6      119.07      133.77      3.36 o 
   0  -3   6        7.02       10.91      1.07 o 
   1  -3   6        4.08        3.71      0.74 o 
   2  -3   6       18.43       19.68      1.28 o 
   3  -3   6       34.39       32.19      1.70 o 
   4  -3   6       49.57       78.62      3.84 o 
   5  -3   6      380.61      388.17      7.40 o 
   6  -3   6       79.87       73.39      3.31 o 
   7  -3   6        4.50        6.20      1.59 o 
   8  -3   6        3.09        8.90      2.11 o 
   9  -3   6      176.57      178.32      8.24 o 
  10  -3   6       45.67       97.97      7.40 o 
  -8  -2   6        7.92       11.70      2.57 o 
  -7  -2   6       46.38       45.80      4.41 o 
  -6  -2   6      114.40       91.59      6.69 o 
  -5  -2   6        0.88       -1.35      0.99 o 
  -4  -2   6        0.04        0.84      1.15 o 
  -3  -2   6       18.66       17.25      1.53 o 
  -2  -2   6      116.81      128.65      3.48 o 
  -1  -2   6        3.80        2.98      0.96 o 
   0  -2   6      533.58      625.08      9.86 o 
   1  -2   6        6.79       13.45      1.12 o 
   2  -2   6       54.44       51.63      1.87 o 
   3  -2   6        0.69        1.06      0.78 o 
   4  -2   6       16.11       19.36      1.52 o 
   5  -2   6      189.45      213.44      4.77 o 
   6  -2   6        1.74        2.18      1.43 o 
   7  -2   6       11.63       15.51      2.01 o 
   8  -2   6        7.48       10.61      2.41 o 
   9  -2   6        4.50        9.26      6.06 o 
  10  -2   6       30.76       43.45      5.23 o 
  11  -2   6        1.46        2.59      6.70 o 
  -8  -1   6        0.53       -0.18      1.91 o 
  -7  -1   6       79.27       84.87      6.08 o 
  -6  -1   6       26.85       25.81      2.30 o 
  -5  -1   6      580.44      517.37      9.30 o 
  -4  -1   6      154.19      155.10      3.98 o 
  -3  -1   6        0.00       -0.49      0.99 o 
  -2  -1   6      135.88      138.92      3.36 o 
  -1  -1   6       40.21       46.73      2.13 o 
   0  -1   6      296.62      331.32      5.73 o 
   1  -1   6        0.28        0.18      0.69 o 
   2  -1   6        0.66        0.75      0.63 o 
   3  -1   6       54.67       62.60      1.66 o 
   4  -1   6      123.88      128.64      2.53 o 
   5  -1   6      130.13      128.06      3.05 o 
   6  -1   6       50.46       50.57      2.46 o 
   7  -1   6      264.40      276.87      6.90 o 
   8  -1   6      206.42      205.33      6.56 o 
   9  -1   6        7.89        5.68      6.46 o 
  10  -1   6       19.47       23.10      8.45 o 
  11  -1   6       13.08       38.35     13.39 o 
  -8   0   6       68.79       64.14      4.64 o 
  -7   0   6       87.33       82.33      4.79 o 
  -6   0   6       11.37       13.86      1.69 o 
  -5   0   6       35.28       33.17      3.05 o 
  -4   0   6       18.78       16.63      1.62 o 
  -3   0   6       24.91       23.79      1.32 o 
  -2   0   6       27.93       25.35      1.63 o 
  -1   0   6       22.57       29.20      1.58 o 
   0   0   6       82.62       92.47      4.10 o 
   1   0   6      116.46      134.89      2.63 o 
   2   0   6      265.19      300.08      4.43 o 
   3   0   6      630.47      728.82      9.49 o 
   4   0   6      118.17      149.35      2.85 o 
   5   0   6       62.63       73.90      2.07 o 
   6   0   6       33.03       37.34      1.56 o 
   7   0   6      182.04      196.38      4.19 o 
   8   0   6        0.60       -0.07      1.38 o 
   9   0   6        4.44        4.58      2.53 o 
  10   0   6      118.94      118.74      8.39 o 
  11   0   6        3.58        9.64      9.47 o 
  12   0   6      188.53      176.32     15.29 o 
  -8   1   6       11.94       13.89      2.65 o 
  -7   1   6       10.78        6.04      2.07 o 
  -6   1   6        0.11       -0.49      1.12 o 
  -5   1   6        3.46        5.23      1.06 o 
  -4   1   6        0.38        1.44      0.88 o 
  -3   1   6        3.90        3.55      0.82 o 
  -2   1   6        0.31        1.56      0.60 o 
  -1   1   6      423.96      386.19      5.06 o 
   0   1   6       48.03       58.24      2.50 o 
   1   1   6      180.95      182.15      4.71 o 
   2   1   6       16.24       21.08      1.15 o 
   3   1   6      338.88      383.50      5.48 o 
   4   1   6      790.74      899.22     11.60 o 
   5   1   6     1185.34     1326.74     15.69 o 
   6   1   6       22.84       22.27      1.35 o 
   7   1   6       31.27       30.39      1.80 o 
   8   1   6      167.67      185.85      6.18 o 
   9   1   6      408.77      397.06      9.11 o 
  10   1   6      181.23      167.68      6.85 o 
  11   1   6       26.03       24.80      3.57 o 
  12   1   6      124.91      121.71     15.61 o 
  -8   2   6        6.01        6.04      2.32 o 
  -7   2   6       16.05       16.82      3.31 o 
  -6   2   6        0.00        0.60      1.25 o 
  -5   2   6      146.67      137.44      3.56 o 
  -4   2   6      366.71      318.54      8.26 o 
  -3   2   6       36.97       39.46      1.80 o 
  -2   2   6      184.95      166.96      2.62 o 
  -1   2   6      690.86      746.79      9.14 o 
   0   2   6      231.57      251.56      3.61 o 
   1   2   6        0.57        0.91      0.59 o 
   2   2   6      200.35      232.74      3.88 o 
   3   2   6       11.80       19.23      1.13 o 
   4   2   6     5869.64     6661.54     78.37 o 
   5   2   6     2321.45     2568.32     29.22 o 
   6   2   6        8.62        8.19      0.99 o 
   7   2   6      188.12      197.46      4.85 o 
   8   2   6      300.56      285.07      7.13 o 
   9   2   6       52.46       51.95      3.36 o 
  10   2   6      122.41      106.77      4.60 o 
  11   2   6       28.42       27.61      3.03 o 
  12   2   6       39.21       42.11      4.28 o 
  -8   3   6        8.87        6.68      3.31 o 
  -7   3   6        0.30       -1.46      1.66 o 
  -6   3   6        3.81        0.93      1.70 o 
  -5   3   6      144.93      130.91      3.52 o 
  -4   3   6      181.88      171.49      4.38 o 
  -3   3   6        3.75        3.93      0.91 o 
  -2   3   6       25.45       23.45      1.10 o 
  -1   3   6       60.98       69.78      1.70 o 
   0   3   6       50.59       53.12      1.42 o 
   1   3   6       83.72       87.29      1.81 o 
   2   3   6       88.16      101.22      2.22 o 
   3   3   6      138.54      137.30      2.68 o 
   4   3   6      575.21      565.64      9.26 o 
   5   3   6      133.42      123.18      2.44 o 
   6   3   6      428.53      432.36      5.87 o 
   7   3   6      236.65      228.14      5.67 o 
   8   3   6       37.15       35.82      2.82 o 
   9   3   6       61.10       60.13      3.54 o 
  10   3   6        3.31        3.73      2.02 o 
  11   3   6       83.38       69.11      4.13 o 
  12   3   6       75.97       65.69      4.16 o 
  -6   4   6       70.77       56.87      3.51 o 
  -5   4   6        0.02        2.08      1.02 o 
  -4   4   6      103.71       88.76      2.53 o 
  -3   4   6       99.71       97.93      2.22 o 
  -2   4   6        1.22        1.54      0.60 o 
  -1   4   6      145.97      127.41      2.41 o 
   0   4   6        0.49        1.73      0.53 o 
   1   4   6      119.47      128.49      2.29 o 
   2   4   6     1497.21     1541.50     22.05 o 
   3   4   6      119.15      100.47      2.13 o 
   4   4   6        5.39        3.69      0.90 o 
   5   4   6      117.41      110.81      2.64 o 
   6   4   6      300.52      283.04      5.55 o 
   7   4   6       49.18       40.97      2.29 o 
   8   4   6       47.14       50.19      3.17 o 
   9   4   6       82.05       68.32      3.68 o 
  10   4   6       34.25       31.02      2.95 o 
  11   4   6       58.24       47.25      3.62 o 
  12   4   6        1.30        1.48      2.12 o 
  -7   5   6       52.73       60.59      6.36 o 
  -6   5   6       15.89       16.18      2.80 o 
  -5   5   6       94.48       94.13      5.87 o 
  -4   5   6       41.14       37.52      2.30 o 
  -3   5   6       40.98       39.99      1.90 o 
  -2   5   6       37.39       31.68      1.38 o 
  -1   5   6       42.89       45.27      1.41 o 
   0   5   6        5.69        4.37      0.63 o 
   1   5   6       28.33       26.66      1.20 o 
   2   5   6      136.54      119.14      2.87 o 
   3   5   6      124.73      114.14      3.20 o 
   4   5   6      178.74      174.35      4.19 o 
   5   5   6       16.54       18.11      1.40 o 
   6   5   6        8.90       13.24      1.33 o 
   7   5   6       10.43       11.65      1.37 o 
   8   5   6      136.08      120.72      4.30 o 
   9   5   6       19.22       18.81      2.34 o 
  10   5   6       21.06       17.57      2.48 o 
  11   5   6      107.51       94.57      4.47 o 
  12   5   6       15.32       13.49      2.69 o 
  -5   6   6       38.13       40.99      5.04 o 
  -4   6   6        7.23       18.54      1.96 o 
  -3   6   6      120.37      116.43      3.31 o 
  -2   6   6      163.39      156.48      3.76 o 
  -1   6   6       31.87       31.02      1.98 o 
   0   6   6       11.80       14.65      1.40 o 
   1   6   6       68.29       75.05      2.70 o 
   2   6   6      361.81      400.66      7.22 o 
   3   6   6      186.14      189.17      4.09 o 
   4   6   6      113.07      112.84      3.62 o 
   5   6   6       93.63       79.74      2.78 o 
   6   6   6       75.74       63.63      2.77 o 
   7   6   6       35.35       30.22      1.84 o 
   8   6   6        0.42        0.23      1.18 o 
   9   6   6      141.79      120.32      3.85 o 
  10   6   6       22.36       21.11      2.55 o 
  11   6   6       14.56        7.86      2.26 o 
  12   6   6       65.07       51.32      3.88 o 
  -5   7   6       54.42       50.27      3.67 o 
  -4   7   6       33.02       26.68      2.21 o 
  -3   7   6       50.92       50.17      2.45 o 
  -2   7   6      186.43      185.79      4.30 o 
  -1   7   6      365.49      330.91      6.12 o 
   0   7   6       20.20       20.36      3.06 o 
   1   7   6       66.52       57.38      2.54 o 
   2   7   6      360.83      342.60      6.49 o 
   3   7   6      552.00      506.49      8.82 o 
   4   7   6      413.82      394.29      7.79 o 
   5   7   6      436.75      378.84      7.57 o 
   6   7   6        0.99        0.16      0.67 o 
   7   7   6      324.88      286.07      5.75 o 
   8   7   6       33.30       31.61      2.26 o 
   9   7   6      348.22      304.10      6.60 o 
  10   7   6       18.25       12.05      2.15 o 
  11   7   6        0.97       -1.20      1.75 o 
  12   7   6        0.01       -2.23      1.99 o 
  -5   8   6       10.49       13.41      5.97 o 
  -4   8   6        1.58        3.63      2.98 o 
  -3   8   6       49.02       48.03      2.50 o 
  -2   8   6       16.88       16.42      1.65 o 
  -1   8   6      156.58      143.31      3.72 o 
   0   8   6       40.43       38.71      2.06 o 
   1   8   6       20.56       19.31      1.80 o 
   2   8   6       92.60       83.57      2.79 o 
   3   8   6       20.58       21.06      1.57 o 
   4   8   6       29.71       27.69      1.92 o 
   5   8   6       70.83       83.22      6.45 o 
   6   8   6        0.31       -0.79      1.09 o 
   7   8   6        1.90        2.97      1.04 o 
   8   8   6       67.77       61.13      3.17 o 
   9   8   6       84.82       78.19      3.32 o 
  10   8   6       95.88       80.94      3.40 o 
  11   8   6        3.28        3.29      1.96 o 
  12   8   6      197.54      178.64      6.13 o 
  -4   9   6        0.30        4.36      1.62 o 
  -3   9   6        9.51       13.88      1.83 o 
  -2   9   6       18.17       18.80      1.81 o 
  -1   9   6        0.56        1.83      1.08 o 
   0   9   6        0.45        0.87      0.95 o 
   1   9   6        4.07        3.77      1.11 o 
   2   9   6        4.12        3.73      1.13 o 
   3   9   6        0.61       -0.64      0.91 o 
   4   9   6       95.63       94.32      3.07 o 
   5   9   6       29.19       25.65      2.63 o 
   6   9   6       45.76       51.90      3.35 o 
   7   9   6      428.02      378.59     11.92 o 
   8   9   6       10.96       16.27      1.70 o 
   9   9   6      184.28      144.75      4.39 o 
  10   9   6      132.59      111.62      5.15 o 
  11   9   6        0.66        3.27      1.77 o 
  12   9   6       42.92       46.15      3.90 o 
  -3  10   6       55.21       64.19      3.50 o 
  -2  10   6       19.92       27.46      2.60 o 
  -1  10   6        0.00        1.38      1.05 o 
   0  10   6       27.91       33.58      2.14 o 
   1  10   6       55.70       55.55      2.93 o 
   2  10   6      175.72      150.97      4.05 o 
   3  10   6      132.23      125.16      6.18 o 
   4  10   6       10.79       12.77      1.31 o 
   5  10   6        0.11        2.09      3.79 o 
   6  10   6      113.96      108.13      5.38 o 
   7  10   6      230.12      219.69      7.50 o 
   8  10   6       17.27       19.65      3.16 o 
   9  10   6       21.08       17.91      2.70 o 
  10  10   6       94.18      104.49      3.89 o 
  11  10   6      115.56      114.87      4.10 o 
  -2  11   6       10.69       21.61      2.10 o 
  -1  11   6       12.69       17.31      1.89 o 
   0  11   6       23.61       31.64      2.16 o 
   1  11   6        2.99        1.29      1.02 o 
   2  11   6        0.96        3.49      1.07 o 
   3  11   6      110.35      104.09      3.29 o 
   4  11   6       23.92       22.91      1.71 o 
   5  11   6        1.52        1.52      1.02 o 
   6  11   6      233.41      229.91      9.53 o 
   7  11   6       18.83       21.06      3.44 o 
   8  11   6       12.10       10.65      2.46 o 
   9  11   6        2.96        3.16      1.69 o 
  10  11   6       81.96       80.97     13.00 o 
  -1  12   6        1.36        3.39      1.59 o 
   0  12   6        6.69        8.75      2.90 o 
   1  12   6        9.03        9.86      2.70 o 
   2  12   6        2.34        2.62      1.38 o 
   3  12   6        8.98       12.28      1.53 o 
   4  12   6       48.86       57.11      3.97 o 
   5  12   6        1.47        5.04      2.18 o 
   6  12   6       59.66       61.61      5.14 o 
   7  12   6      105.42       99.82      6.34 o 
   8  12   6       10.93       17.23      3.44 o 
   9  12   6        4.03        6.14      3.04 o 
   1  13   6        5.86        8.56      2.94 o 
   2  13   6        2.98        7.77      2.06 o 
   3  13   6       40.15       49.65      2.80 o 
   4  13   6        5.43        8.33      2.04 o 
   5  13   6        2.92        3.49      2.28 o 
   6  13   6        7.24       10.01      2.88 o 
   7  13   6       26.16       28.27      4.21 o 
   8  13   6       19.58       18.48      3.68 o 
   0  -9   7        8.54       42.16      6.13 o 
   1  -9   7        2.26       16.98      3.67 o 
  -4  -8   7        0.83       13.36      4.53 o 
  -3  -8   7       38.82       56.93      8.37 o 
  -2  -8   7       10.63       22.79      5.84 o 
  -1  -8   7       63.19       77.78      9.45 o 
   0  -8   7        1.40        3.38      5.47 o 
   1  -8   7        5.11        4.25      1.82 o 
   2  -8   7        1.52        3.88      2.53 o 
   3  -8   7       44.04       45.67      4.00 o 
   4  -8   7       47.99       54.16      8.00 o 
  -5  -7   7        4.68        4.85      3.10 o 
  -4  -7   7        0.21        1.63      2.45 o 
  -3  -7   7       12.00       19.30      5.70 o 
  -2  -7   7       37.86       48.54      8.24 o 
  -1  -7   7        3.48        1.27      1.46 o 
   0  -7   7       64.83       58.10      2.36 o 
   1  -7   7       80.18       79.94      3.84 o 
   2  -7   7       49.48       46.15      3.41 o 
   3  -7   7       76.07       69.67      3.84 o 
   4  -7   7      235.69      206.90      5.61 o 
   5  -7   7        0.45        2.76      2.27 o 
   6  -7   7        0.16        3.27      2.94 o 
  -6  -6   7       68.18       72.77      3.86 o 
  -5  -6   7        8.01        6.08      1.78 o 
  -4  -6   7       10.42       10.55      2.66 o 
  -3  -6   7       17.31       13.05      3.43 o 
  -2  -6   7       64.60       47.68      3.24 o 
  -1  -6   7      269.15      248.36      5.84 o 
   0  -6   7       69.08       60.47      6.78 o 
   1  -6   7        8.72        7.60      1.27 o 
   2  -6   7       39.78       34.47      3.63 o 
   3  -6   7        1.68        2.53      1.05 o 
   4  -6   7       40.78       39.68      2.43 o 
   5  -6   7        0.21        1.31      1.83 o 
   6  -6   7       41.82       46.22      2.85 o 
   7  -6   7       17.11       17.89      4.09 o 
  -7  -5   7       23.12       17.84      2.66 o 
  -6  -5   7       15.45       14.91      2.45 o 
  -5  -5   7        2.28        2.15      1.47 o 
  -4  -5   7        1.03        0.59      1.00 o 
  -3  -5   7        0.20       -0.28      2.04 o 
  -2  -5   7       11.56       10.01      1.41 o 
  -1  -5   7        3.30        5.00      2.31 o 
   0  -5   7       49.21       45.99      2.33 o 
   1  -5   7       83.12       75.68      3.45 o 
   2  -5   7      110.29       98.30      3.35 o 
   3  -5   7        6.22        5.71      1.25 o 
   4  -5   7        0.28       -0.18      1.17 o 
   5  -5   7       12.74        9.12      2.23 o 
   6  -5   7       29.17       26.78      2.45 o 
   7  -5   7       75.64       63.50      3.34 o 
   8  -5   7       37.60       70.99      7.31 o 
  -7  -4   7        0.16       -2.02      1.93 o 
  -6  -4   7        9.67       13.43      2.91 o 
  -5  -4   7       13.85        8.27      1.75 o 
  -4  -4   7        2.81        4.44      1.44 o 
  -3  -4   7        0.31       -1.04      1.19 o 
  -2  -4   7       34.10       25.81      2.23 o 
  -1  -4   7       27.42       29.62      2.75 o 
   0  -4   7        5.64        3.79      1.12 o 
   1  -4   7       93.25       88.65      3.03 o 
   2  -4   7      373.88      373.98      8.26 o 
   3  -4   7        0.28        0.00      0.93 o 
   4  -4   7        4.74        1.99      1.22 o 
   5  -4   7        8.24        6.79      1.42 o 
   6  -4   7       20.82       19.28      2.11 o 
   7  -4   7        6.39        7.18      1.66 o 
   8  -4   7       61.00       60.80      6.89 o 
   9  -4   7       46.40       53.48      4.81 o 
  -7  -3   7        8.09       12.58      3.28 o 
  -6  -3   7        0.48       -0.42      1.61 o 
  -5  -3   7       28.92       33.46      2.16 o 
  -4  -3   7       37.14       35.01      2.10 o 
  -3  -3   7      232.60      191.79      4.41 o 
  -2  -3   7        4.95        4.26      1.19 o 
  -1  -3   7       32.88       30.79      1.90 o 
   0  -3   7       13.56       15.87      2.19 o 
   1  -3   7       35.34       32.41      2.00 o 
   2  -3   7        2.34        2.93      0.82 o 
   3  -3   7      177.99      193.79      4.35 o 
   4  -3   7       86.21       92.18      2.95 o 
   5  -3   7       16.40       22.56      1.80 o 
   6  -3   7       13.69       14.88      1.87 o 
   7  -3   7        0.11        3.73      1.43 o 
   8  -3   7        0.48        5.48      3.68 o 
   9  -3   7       30.54       32.18      3.84 o 
  -8  -2   7        0.44       -1.77      1.88 o 
  -7  -2   7        2.56        3.21      1.94 o 
  -6  -2   7       10.92       13.02      1.84 o 
  -5  -2   7       12.10        6.78      1.41 o 
  -4  -2   7      161.24      155.10      4.01 o 
  -3  -2   7      464.89      465.52      8.38 o 
  -2  -2   7      937.21      913.49     14.52 o 
  -1  -2   7       16.82       17.80      1.57 o 
   0  -2   7        9.71        8.73      1.12 o 
   1  -2   7      181.82      173.08      3.81 o 
   2  -2   7      298.34      334.82      6.47 o 
   3  -2   7       19.76       27.11      1.61 o 
   4  -2   7       37.18       39.30      2.05 o 
   5  -2   7       50.76       56.76      2.49 o 
   6  -2   7      119.76      132.36      3.86 o 
   7  -2   7       14.35       12.60      2.00 o 
   8  -2   7       34.09       44.63      2.97 o 
   9  -2   7       12.02       21.21      7.01 o 
  10  -2   7       72.07       95.20     17.48 o 
  -8  -1   7        4.34        3.97      2.02 o 
  -7  -1   7       24.97       24.23      2.85 o 
  -6  -1   7        0.96       -0.97      1.64 o 
  -5  -1   7       51.76       44.55      2.43 o 
  -4  -1   7        1.49        1.31      1.19 o 
  -3  -1   7      252.69      231.82      5.07 o 
  -2  -1   7       52.76       47.60      3.26 o 
  -1  -1   7       24.55       22.24      1.71 o 
   0  -1   7      165.68      171.66      4.74 o 
   1  -1   7      176.65      174.80      3.80 o 
   2  -1   7      913.88     1012.49     14.19 o 
   3  -1   7        7.91       14.07      1.31 o 
   4  -1   7        9.00        9.66      1.30 o 
   5  -1   7        0.75        1.02      1.02 o 
   6  -1   7        0.76        1.90      1.16 o 
   7  -1   7       43.07       47.22      2.98 o 
   8  -1   7        5.91        6.48      1.73 o 
   9  -1   7       58.44       65.10      6.31 o 
  10  -1   7       12.00        8.28     12.16 o 
  11  -1   7       93.23      115.69     15.17 o 
  -8   0   7       15.76       15.47      2.57 o 
  -7   0   7       25.32       28.18      3.06 o 
  -6   0   7        0.61        1.59      1.42 o 
  -5   0   7       11.47       10.76      1.61 o 
  -4   0   7       26.46       17.46      2.18 o 
  -3   0   7       20.92       18.23      1.71 o 
  -2   0   7        0.85        0.40      0.87 o 
  -1   0   7      297.66      308.49      5.86 o 
   0   0   7        3.32        2.82      0.85 o 
   1   0   7        1.11        1.26      0.83 o 
   2   0   7      159.00      165.91      2.97 o 
   3   0   7       70.67       81.57      2.10 o 
   4   0   7       25.62       31.44      1.77 o 
   5   0   7       20.88       25.10      1.37 o 
   6   0   7       35.40       44.66      2.11 o 
   7   0   7       49.01       50.64      2.60 o 
   8   0   7      228.23      222.87      6.89 o 
   9   0   7       81.79       83.14      7.15 o 
  10   0   7       58.70       61.25     11.51 o 
  11   0   7       14.58       29.32      5.63 o 
  -8   1   7        0.40       -0.90      1.94 o 
  -7   1   7      185.01      178.44     17.01 o 
  -6   1   7       11.07        7.92      1.82 o 
  -5   1   7       10.62        6.31      1.45 o 
  -4   1   7       15.64       14.28      1.66 o 
  -3   1   7      463.35      443.16      8.12 o 
  -2   1   7      105.13       99.11      3.00 o 
  -1   1   7        0.03        0.74      1.10 o 
   0   1   7      411.00      439.09      6.51 o 
   1   1   7      162.73      168.11      3.21 o 
   2   1   7        3.38        0.99      0.70 o 
   3   1   7        2.63        6.11      0.86 o 
   4   1   7       31.59       34.51      1.52 o 
   5   1   7       38.56       45.87      2.19 o 
   6   1   7        0.70        0.49      0.75 o 
   7   1   7      327.20      337.08      5.55 o 
   8   1   7      113.56      118.97      4.45 o 
   9   1   7       33.58       30.79      3.87 o 
  10   1   7      104.64      103.64      5.72 o 
  11   1   7        0.60        6.67      4.08 o 
  12   1   7       16.46       23.88     12.64 o 
  -7   2   7        1.10        4.29      2.24 o 
  -6   2   7      128.40      140.31      4.75 o 
  -5   2   7       44.60       44.40      2.70 o 
  -4   2   7      365.35      313.15      6.48 o 
  -3   2   7      520.04      469.38      7.77 o 
  -2   2   7     1127.63     1082.39     15.56 o 
  -1   2   7      115.22      100.32      2.32 o 
   0   2   7       38.35       39.16      1.70 o 
   1   2   7      373.74      376.30      5.81 o 
   2   2   7     1508.70     1688.21     24.47 o 
   3   2   7      703.39      739.98     10.31 o 
   4   2   7      217.45      243.89      4.05 o 
   5   2   7     1446.60     1669.45     20.73 o 
   6   2   7       90.81       92.94      2.27 o 
   7   2   7       66.94       69.09      2.08 o 
   8   2   7      416.16      432.91      8.43 o 
   9   2   7       95.94       98.81      4.80 o 
  10   2   7       51.61       56.97      3.67 o 
  11   2   7        6.96        1.51      2.78 o 
  12   2   7        1.23       -3.72      2.64 o 
  -7   3   7       74.94       72.06      6.29 o 
  -6   3   7       59.63       51.55      2.84 o 
  -5   3   7       34.92       28.99      2.25 o 
  -4   3   7       19.59       25.33      1.75 o 
  -3   3   7      352.71      311.92      6.18 o 
  -2   3   7      458.00      425.07      6.36 o 
  -1   3   7       57.55       62.81      1.71 o 
   0   3   7      557.61      547.61      7.07 o 
   1   3   7       53.87       58.14      1.54 o 
   2   3   7        9.04       10.39      0.98 o 
   3   3   7      868.64      945.71     12.83 o 
   4   3   7      393.40      416.23      6.35 o 
   5   3   7      160.93      171.08      3.23 o 
   6   3   7       15.22       20.82      1.21 o 
   7   3   7        9.35       10.19      1.39 o 
   8   3   7        9.29        9.27      1.62 o 
   9   3   7        0.04        0.48      1.63 o 
  10   3   7        0.45       -1.82      1.61 o 
  11   3   7       82.45       71.43      4.01 o 
  12   3   7        0.07        0.85      2.20 o 
  -7   4   7       10.94        6.28      3.41 o 
  -6   4   7       14.52       12.81      2.20 o 
  -5   4   7       17.41       14.23      2.13 o 
  -4   4   7        5.50        8.55      1.29 o 
  -3   4   7      212.18      197.22      3.84 o 
  -2   4   7      248.50      231.51      3.83 o 
  -1   4   7       22.35       24.19      1.23 o 
   0   4   7       16.40       19.22      1.13 o 
   1   4   7      215.44      201.51      3.17 o 
   2   4   7       83.48       87.61      1.92 o 
   3   4   7       52.21       48.86      1.65 o 
   4   4   7      218.37      214.21      3.76 o 
   5   4   7        2.40        2.17      0.91 o 
   6   4   7       10.58       10.28      1.37 o 
   7   4   7        5.91        6.32      1.20 o 
   8   4   7        3.11        2.25      1.26 o 
   9   4   7        1.54        0.94      1.76 o 
  10   4   7       94.34       89.27      4.27 o 
  11   4   7       31.70       28.92      3.08 o 
  12   4   7        4.41        3.67      2.09 o 
  -5   5   7       16.71       15.44      2.78 o 
  -4   5   7      200.19      200.76      6.15 o 
  -3   5   7      358.44      346.79      7.11 o 
  -2   5   7       31.66       28.79      1.53 o 
  -1   5   7      200.21      190.86      3.10 o 
   0   5   7       33.05       28.22      1.25 o 
   1   5   7       96.41       80.95      2.08 o 
   2   5   7        3.03        2.44      0.62 o 
   3   5   7       35.02       34.98      3.46 o 
   4   5   7      203.78      185.82      4.04 o 
   5   5   7       68.76       66.40      2.72 o 
   6   5   7       29.10       29.29      1.88 o 
   7   5   7        1.89        1.51      1.08 o 
   8   5   7       37.81       35.88      2.57 o 
   9   5   7        2.72        4.22      1.42 o 
  10   5   7        0.02       -1.56      1.70 o 
  11   5   7        1.52        2.67      1.90 o 
  12   5   7       11.60       10.28      2.61 o 
  -6   6   7       22.39       45.41     12.03 o 
  -5   6   7        0.11        1.98      2.59 o 
  -4   6   7        2.84        3.67      2.75 o 
  -3   6   7       17.81       18.30      1.90 o 
  -2   6   7      137.98      128.39      3.56 o 
  -1   6   7      239.70      230.80      4.71 o 
   0   6   7      237.59      212.57      4.80 o 
   1   6   7       83.80       87.32      3.05 o 
   2   6   7       76.62       73.17      2.78 o 
   3   6   7       56.69       65.49      2.64 o 
   4   6   7       19.83       15.66      1.62 o 
   5   6   7      382.25      339.97      7.13 o 
   6   6   7      139.30      126.39      3.84 o 
   7   6   7      239.11      223.62      4.99 o 
   8   6   7       83.72       78.89      3.35 o 
   9   6   7       22.97       24.19      2.17 o 
  10   6   7      130.94      110.19      4.02 o 
  11   6   7        0.68        0.27      1.81 o 
  12   6   7        0.79        1.31      2.12 o 
  -5   7   7        0.18        5.32      5.54 o 
  -4   7   7       14.85       14.16      2.47 o 
  -3   7   7       17.49       19.87      1.80 o 
  -2   7   7        7.08        9.76      1.39 o 
  -1   7   7      316.80      294.37      5.72 o 
   0   7   7        6.00        5.30      1.29 o 
   1   7   7       12.21       10.52      1.51 o 
   2   7   7       70.09       62.37      2.44 o 
   3   7   7      499.86      477.09      8.58 o 
   4   7   7      295.33      286.66      7.06 o 
   5   7   7      133.82      132.71      3.84 o 
   6   7   7      300.59      287.53      6.41 o 
   7   7   7      144.29      114.94      4.65 o 
   8   7   7       41.87       39.49      2.53 o 
   9   7   7       24.71       26.92      2.25 o 
  10   7   7       28.79       30.02      2.52 o 
  11   7   7        0.89       -1.45      1.44 o 
  12   7   7       75.05       65.12      4.16 o 
  -4   8   7       49.34       53.91      3.86 o 
  -3   8   7       19.36       24.38      3.04 o 
  -2   8   7       67.79       79.44      2.94 o 
  -1   8   7      361.50      342.86      6.52 o 
   0   8   7      203.34      186.08      4.29 o 
   1   8   7      240.42      238.09      5.80 o 
   2   8   7      234.90      217.27      4.94 o 
   3   8   7      174.40      160.70      4.07 o 
   4   8   7     1485.11     1358.35     23.43 o 
   5   8   7       12.54       12.28      1.53 o 
   6   8   7        0.81       -0.49      0.97 o 
   7   8   7        2.61        1.81      1.09 o 
   8   8   7        7.86        5.53      1.41 o 
   9   8   7       18.17       22.00      2.17 o 
  10   8   7        0.00        1.03      1.33 o 
  11   8   7        0.19        1.78      1.43 o 
  12   8   7      257.42      265.74      9.30 o 
  -4   9   7        1.10        4.83      2.16 o 
  -3   9   7        4.44        8.32      1.78 o 
  -2   9   7       40.62       51.41      3.24 o 
  -1   9   7       13.53       19.05      1.80 o 
   0   9   7       99.48       91.37      2.98 o 
   1   9   7        1.75        3.45      1.33 o 
   2   9   7       11.27       11.76      1.50 o 
   3   9   7       60.11       59.99      2.51 o 
   4   9   7      151.56      142.10      4.08 o 
   5   9   7      169.44      170.94      4.56 o 
   6   9   7        1.09       -0.49      1.08 o 
   7   9   7      230.44      216.65      9.48 o 
   8   9   7       76.89       70.88      3.72 o 
   9   9   7        0.67       -1.25      1.49 o 
  10   9   7       33.89       36.18      2.76 o 
  11   9   7       38.47       39.12      2.89 o 
  12   9   7       55.98       59.75      3.95 o 
  -3  10   7       29.79       41.54      3.67 o 
  -2  10   7       72.71       80.63      4.13 o 
  -1  10   7       16.86       18.16      1.76 o 
   0  10   7       10.66       11.23      1.61 o 
   1  10   7        5.24        4.78      1.36 o 
   2  10   7        0.47        0.31      1.05 o 
   3  10   7       57.69       55.16      2.51 o 
   4  10   7       87.08       79.73      3.13 o 
   5  10   7      296.60      293.09      6.67 o 
   6  10   7        1.56        1.25      1.08 o 
   7  10   7      206.71      197.17      6.88 o 
   8  10   7      240.64      235.10      5.95 o 
   9  10   7        0.35        0.30      1.31 o 
  10  10   7       45.57       44.89      3.10 o 
  11  10   7        8.46       10.53      2.78 o 
  -2  11   7       14.86       21.07      2.73 o 
  -1  11   7        0.38        5.32      2.17 o 
   0  11   7        1.52        6.92      1.62 o 
   1  11   7       73.79       72.20      3.04 o 
   2  11   7       63.22       56.56      2.82 o 
   3  11   7        0.64       -1.07      1.09 o 
   4  11   7      159.29      163.23      5.04 o 
   5  11   7      112.44      118.59      3.83 o 
   6  11   7       40.57       46.01      2.79 o 
   7  11   7       73.71       72.40      7.70 o 
   8  11   7       53.64       55.01      4.85 o 
   9  11   7       46.62       40.19      3.90 o 
  10  11   7        9.94        9.30      1.83 o 
   0  12   7       11.53       17.84      2.36 o 
   1  12   7        5.89        9.61      2.88 o 
   2  12   7        1.89        4.74      1.99 o 
   3  12   7       97.68      124.05      3.88 o 
   4  12   7       22.24       21.52      1.90 o 
   5  12   7       14.84       13.81      1.83 o 
   6  12   7       35.32       33.62      6.32 o 
   7  12   7       37.06       48.67      5.16 o 
   8  12   7       25.69       34.40      7.38 o 
   9  12   7       17.45       15.76      3.17 o 
   2  13   7      105.51      138.70      5.77 o 
   3  13   7       44.11       49.02      3.51 o 
   4  13   7       20.32       28.74      2.50 o 
   5  13   7        3.45        2.94      2.14 o 
   6  13   7        0.93        4.39      2.47 o 
   7  13   7        1.48        1.49      2.88 o 
   8  13   7       23.36       23.77      4.03 o 
  -1  -8   8        2.81        4.26      7.21 o 
   0  -8   8        8.21        8.65      3.04 o 
   1  -8   8       12.37       11.64      5.43 o 
   2  -8   8       34.40       27.21      2.20 o 
  -3  -7   8        0.48       -1.18      1.69 o 
  -2  -7   8        0.35        7.59      4.70 o 
  -1  -7   8       21.40       19.60      4.50 o 
   0  -7   8        8.56       10.68      2.26 o 
   1  -7   8       28.94       27.39      4.67 o 
   2  -7   8       62.94       61.97      2.94 o 
   3  -7   8        0.14        0.83      0.87 o 
   4  -7   8      122.71      105.20      4.06 o 
   5  -7   8       32.03       35.42      3.50 o 
  -5  -6   8       41.31       42.45      6.27 o 
  -4  -6   8       72.03       73.02      8.01 o 
  -3  -6   8        0.85       -0.65      4.79 o 
  -2  -6   8       19.40       20.48      3.51 o 
  -1  -6   8      225.73      219.55      5.64 o 
   0  -6   8        2.72        2.17      1.50 o 
   1  -6   8       32.65       28.13      3.71 o 
   2  -6   8       98.78       83.09      5.14 o 
   3  -6   8       67.44       61.15      2.87 o 
   4  -6   8      326.67      310.73      7.38 o 
   5  -6   8       83.43       78.75      3.47 o 
   6  -6   8        0.87        0.69      1.31 o 
  -4  -5   8        7.18        2.07      1.30 o 
  -3  -5   8       17.45        9.84      1.83 o 
  -2  -5   8       10.92       10.64      1.54 o 
  -1  -5   8      160.67      141.81      8.22 o 
   0  -5   8        0.75        0.78      1.59 o 
   1  -5   8       82.68       73.58      3.13 o 
   2  -5   8      155.30      156.53      4.39 o 
   3  -5   8        4.81        7.76      1.49 o 
   4  -5   8        0.08        0.79      1.49 o 
   5  -5   8       21.26       21.60      2.56 o 
   6  -5   8        1.25        2.80      1.39 o 
   7  -5   8        9.72       10.05      1.91 o 
  -6  -4   8       21.95       24.70      2.81 o 
  -5  -4   8       16.59       14.38      1.71 o 
  -4  -4   8        3.51        3.24      1.26 o 
  -3  -4   8      130.61      109.93      4.93 o 
  -2  -4   8       31.66       30.86      2.97 o 
  -1  -4   8       37.71       36.88      2.29 o 
   0  -4   8        2.88        5.71      1.35 o 
   1  -4   8      101.15       93.26      3.48 o 
   2  -4   8      351.90      345.61      7.38 o 
   3  -4   8       14.33       15.69      1.76 o 
   4  -4   8      100.96       94.93      3.57 o 
   5  -4   8      108.78      115.89      5.69 o 
   6  -4   8      333.79      333.96      7.96 o 
   7  -4   8       21.04       20.29      2.44 o 
   8  -4   8        0.93        2.43      2.40 o 
  -6  -3   8        7.47        4.14      1.88 o 
  -5  -3   8       20.27       21.58      1.94 o 
  -4  -3   8        0.61       -1.73      1.00 o 
  -3  -3   8      175.07      145.20      3.89 o 
  -2  -3   8       12.00       10.16      1.55 o 
  -1  -3   8       12.92        9.43      1.52 o 
   0  -3   8       72.10       66.00      2.92 o 
   1  -3   8      178.22      176.85      5.05 o 
   2  -3   8        3.21        4.68      1.30 o 
   3  -3   8       15.86       16.96      1.77 o 
   4  -3   8        0.51       -0.99      1.19 o 
   5  -3   8        5.91        5.72      1.54 o 
   6  -3   8       64.82       67.18      2.83 o 
   7  -3   8       95.46      106.61      3.70 o 
   8  -3   8       41.35       45.93      3.11 o 
   9  -3   8       10.36       11.70      2.29 o 
  -7  -2   8        0.02       -3.41      3.07 o 
  -6  -2   8       22.99       21.18      2.23 o 
  -5  -2   8       47.77       51.69      3.47 o 
  -4  -2   8       40.20       37.09      2.27 o 
  -3  -2   8       15.80       14.20      1.79 o 
  -2  -2   8       25.45       31.03      2.02 o 
  -1  -2   8       79.97       78.58      2.98 o 
   0  -2   8      266.31      269.08      5.94 o 
   1  -2   8       65.48       66.31      2.78 o 
   2  -2   8      454.81      510.38     12.79 o 
   3  -2   8       79.41       87.08      3.29 o 
   4  -2   8       16.87       15.37      1.79 o 
   5  -2   8        3.39        4.43      1.21 o 
   6  -2   8        7.69       13.24      1.73 o 
   7  -2   8       37.23       45.70      2.62 o 
   8  -2   8       38.72       43.73      2.74 o 
   9  -2   8      225.63      237.76     10.91 o 
  10  -2   8       48.88       89.72      7.78 o 
  -7  -1   8        9.83        7.04      2.19 o 
  -6  -1   8       12.73       11.94      2.00 o 
  -5  -1   8        3.10        0.49      1.38 o 
  -4  -1   8        2.33        3.41      1.29 o 
  -3  -1   8      937.20      875.33     14.37 o 
  -2  -1   8      756.16      739.94     12.32 o 
  -1  -1   8      269.50      267.29      6.05 o 
   0  -1   8       21.95       19.32      1.79 o 
   1  -1   8      270.22      282.08      5.49 o 
   2  -1   8        0.00        0.47      0.92 o 
   3  -1   8       34.58       38.12      2.30 o 
   4  -1   8       30.22       32.96      3.50 o 
   5  -1   8      114.39      117.17      3.57 o 
   6  -1   8        4.48        4.66      1.73 o 
   7  -1   8      262.66      284.61      6.33 o 
   8  -1   8       77.78       84.32      3.34 o 
   9  -1   8       38.50       33.73      4.96 o 
  10  -1   8       81.87      104.82      7.70 o 
  -7   0   8       26.02       31.35      4.41 o 
  -6   0   8       44.13       43.44      3.03 o 
  -5   0   8        0.02       -0.04      1.67 o 
  -4   0   8       13.03       12.55      1.79 o 
  -3   0   8       93.50       86.08      3.07 o 
  -2   0   8       89.96       84.46      2.95 o 
  -1   0   8        0.96        0.19      0.93 o 
   0   0   8      460.68      455.05      8.90 o 
   1   0   8        0.91        0.56      0.91 o 
   2   0   8      227.89      254.50      5.37 o 
   3   0   8       46.11       45.78      1.92 o 
   4   0   8      249.30      287.03      5.85 o 
   5   0   8       28.64       39.36      2.32 o 
   6   0   8       71.32       85.34      3.23 o 
   7   0   8      263.82      263.42      8.21 o 
   8   0   8        9.10       12.62      1.78 o 
   9   0   8       47.84       46.35      5.86 o 
  10   0   8       10.54       13.55      5.22 o 
  11   0   8       14.11       27.74      6.05 o 
  -7   1   8        1.04        1.09      1.94 o 
  -6   1   8        8.33        7.70      1.89 o 
  -5   1   8        9.03        5.91      1.49 o 
  -4   1   8        0.09        1.21      1.23 o 
  -3   1   8        0.96       -0.03      1.16 o 
  -2   1   8        1.10        0.45      1.06 o 
  -1   1   8       76.59       76.71      3.07 o 
   0   1   8      474.09      503.59      9.63 o 
   1   1   8        0.92       -0.30      0.77 o 
   2   1   8        7.00        5.25      0.94 o 
   3   1   8       26.05       22.58      1.34 o 
   4   1   8       10.64       15.84      1.23 o 
   5   1   8      192.49      201.99      3.83 o 
   6   1   8      405.26      445.78      6.81 o 
   7   1   8      261.87      286.58      5.52 o 
   8   1   8       15.64       16.41      2.01 o 
   9   1   8       24.19       29.16      6.57 o 
  10   1   8       41.89       39.67      5.90 o 
  11   1   8       26.79       27.31      5.35 o 
  -7   2   8       11.44       17.68      2.84 o 
  -6   2   8        0.35        0.72      1.63 o 
  -5   2   8       49.60       49.97      2.79 o 
  -4   2   8       88.88       73.22      3.02 o 
  -3   2   8        2.89        1.35      1.25 o 
  -2   2   8      113.29      103.00      3.26 o 
  -1   2   8       97.73      101.81      4.09 o 
   0   2   8        0.63        1.15      0.64 o 
   1   2   8       97.18      110.19      2.67 o 
   2   2   8       77.91       88.13      2.54 o 
   3   2   8        2.63        1.85      0.85 o 
   4   2   8      378.65      443.83      6.52 o 
   5   2   8       29.67       39.48      1.72 o 
   6   2   8      646.11      724.28     10.03 o 
   7   2   8      682.42      737.38     10.29 o 
   8   2   8       93.58       91.79      3.46 o 
   9   2   8       18.07       14.77      3.17 o 
  10   2   8       61.10       58.92      6.64 o 
  11   2   8       65.70       59.24      4.87 o 
  12   2   8        0.28        1.74      5.92 o 
  -6   3   8        0.84        0.72      1.57 o 
  -5   3   8       55.88       48.38      2.88 o 
  -4   3   8      173.79      153.84      4.29 o 
  -3   3   8       58.52       46.76      2.46 o 
  -2   3   8       13.99       20.82      1.81 o 
  -1   3   8       18.23       16.45      1.40 o 
   0   3   8      106.69      109.78      2.28 o 
   1   3   8      190.95      213.87      3.67 o 
   2   3   8      115.24      128.53      2.90 o 
   3   3   8       38.18       46.58      1.80 o 
   4   3   8        1.20        0.28      0.73 o 
   5   3   8        0.41       -0.13      0.77 o 
   6   3   8      207.34      226.91      4.12 o 
   7   3   8        0.02        0.92      1.32 o 
   8   3   8        3.34        2.92      1.27 o 
   9   3   8       25.63       22.07      2.14 o 
  10   3   8       98.58      104.08      4.23 o 
  11   3   8       64.19       56.12      4.67 o 
  12   3   8        2.98        1.53      2.83 o 
  -6   4   8        6.44        5.13      5.95 o 
  -5   4   8        6.33        6.59      1.81 o 
  -4   4   8      108.79       97.26      3.84 o 
  -3   4   8       15.62       12.48      1.59 o 
  -2   4   8      414.70      390.72      6.13 o 
  -1   4   8       85.27       84.00      2.32 o 
   0   4   8       63.73       67.32      1.85 o 
   1   4   8       97.44       90.89      2.05 o 
   2   4   8      199.83      193.01      3.36 o 
   3   4   8       11.25       10.58      1.03 o 
   4   4   8       53.67       55.71      1.92 o 
   5   4   8       49.55       54.92      2.38 o 
   6   4   8       64.73       67.18      3.10 o 
   7   4   8        5.98        6.67      1.57 o 
   8   4   8       67.99       63.20      2.98 o 
   9   4   8       13.02       11.38      1.93 o 
  10   4   8      116.99      114.66      7.23 o 
  11   4   8        7.42        6.57      1.84 o 
  12   4   8        5.64        3.50      2.05 o 
  -6   5   8        0.48       -6.70      4.85 o 
  -5   5   8       11.70       16.55      3.93 o 
  -4   5   8       77.14       89.04      4.91 o 
  -3   5   8       11.93       16.71      3.56 o 
  -2   5   8        0.03        1.45      1.48 o 
  -1   5   8      113.44      104.57      2.80 o 
   0   5   8        3.80        1.90      0.97 o 
   1   5   8       13.25       14.34      1.30 o 
   2   5   8        0.04       -0.07      0.81 o 
   3   5   8        1.19        1.63      0.89 o 
   4   5   8        0.37        0.07      1.01 o 
   5   5   8      569.44      568.75     10.96 o 
   6   5   8       49.98       53.32      2.82 o 
   7   5   8       43.16       44.92      2.64 o 
   8   5   8       48.06       46.23      2.66 o 
   9   5   8        1.64        1.67      1.31 o 
  10   5   8       66.93       60.45      3.20 o 
  11   5   8      113.28       96.66      4.03 o 
  12   5   8        3.41        2.83      1.66 o 
  -5   6   8        4.59        1.82      2.92 o 
  -4   6   8       22.82       19.54      3.97 o 
  -3   6   8      107.34      111.48      6.34 o 
  -2   6   8       42.11       37.39      2.67 o 
  -1   6   8       37.79       35.29      1.99 o 
   0   6   8       68.30       73.38      2.82 o 
   1   6   8        4.81        6.42      1.53 o 
   2   6   8       64.77       60.14      2.50 o 
   3   6   8       53.14       52.65      2.64 o 
   4   6   8       38.95       28.31      2.10 o 
   5   6   8       29.44       33.45      2.27 o 
   6   6   8      306.32      286.74      6.59 o 
   7   6   8      133.63      125.53      4.06 o 
   8   6   8       87.14       89.09      3.67 o 
   9   6   8        4.03        6.63      1.74 o 
  10   6   8       42.59       34.25      2.71 o 
  11   6   8      149.56      127.88      4.51 o 
  12   6   8        2.41       -0.40      1.58 o 
  -4   7   8        0.01       -3.03      2.54 o 
  -3   7   8       71.46       72.82      4.19 o 
  -2   7   8       37.27       37.79      2.14 o 
  -1   7   8      292.27      284.84      5.69 o 
   0   7   8      141.27      144.40      4.02 o 
   1   7   8      661.57      641.28     11.26 o 
   2   7   8      320.99      285.86      6.02 o 
   3   7   8      180.57      170.69      5.23 o 
   4   7   8      194.79      180.54      4.86 o 
   5   7   8        0.78        0.52      1.21 o 
   6   7   8      423.21      391.00      8.31 o 
   7   7   8       80.34       68.91      3.06 o 
   8   7   8        1.84        2.01      1.36 o 
   9   7   8      299.72      267.65      6.24 o 
  10   7   8      113.23      100.70      3.86 o 
  11   7   8        0.07        2.32      1.48 o 
  12   7   8       78.83       72.51      3.78 o 
  -4   8   8      118.06      132.32      8.49 o 
  -3   8   8       84.48       87.76      4.60 o 
  -2   8   8        8.96       12.72      1.72 o 
  -1   8   8      106.49      109.58      3.36 o 
   0   8   8        0.89        1.52      1.07 o 
   1   8   8       34.25       32.37      2.19 o 
   2   8   8       68.32       67.40      2.72 o 
   3   8   8      327.85      314.78      6.49 o 
   4   8   8       14.51       12.12      1.63 o 
   5   8   8        6.56        8.62      1.74 o 
   6   8   8       42.56       42.40      2.55 o 
   7   8   8       30.36       28.87      2.27 o 
   8   8   8       52.90       53.57      2.98 o 
   9   8   8       65.56       64.75      3.31 o 
  10   8   8       12.80       14.89      1.99 o 
  11   8   8      168.15      142.36      4.70 o 
  12   8   8        1.52        2.45      1.75 o 
  -3   9   8       10.98       13.61      6.30 o 
  -2   9   8       27.91       33.53      3.47 o 
  -1   9   8       30.50       34.64      2.15 o 
   0   9   8       14.46       18.29      1.72 o 
   1   9   8        5.66        8.00      1.47 o 
   2   9   8        0.23       -0.74      1.03 o 
   3   9   8        7.97        5.31      1.25 o 
   4   9   8       25.06       27.98      2.63 o 
   5   9   8      117.89      111.95      3.79 o 
   6   9   8      109.25      103.81      3.67 o 
   7   9   8        0.02        0.33      1.38 o 
   8   9   8       36.78       42.51      3.48 o 
   9   9   8       16.02       12.92      1.99 o 
  10   9   8       48.23       44.90      3.13 o 
  11   9   8        1.88        4.59      1.60 o 
  -2  10   8        4.86        6.36      1.60 o 
  -1  10   8       58.94       67.54      3.12 o 
   0  10   8        3.09       10.47      2.41 o 
   1  10   8        6.98        8.57      1.39 o 
   2  10   8        5.67        4.65      1.36 o 
   3  10   8       19.25       20.06      1.86 o 
   4  10   8      102.36      109.00      3.77 o 
   5  10   8       56.10       53.92      2.67 o 
   6  10   8       66.87       78.91      3.22 o 
   7  10   8       47.72       44.92      2.69 o 
   8  10   8        1.89        0.39      1.35 o 
   9  10   8       23.73       16.75      2.15 o 
  10  10   8       47.15       50.21      3.09 o 
  11  10   8        6.55        3.19      1.76 o 
  -1  11   8      107.31      152.49      4.76 o 
   0  11   8        0.01        0.59      1.50 o 
   1  11   8       29.74       36.78      3.30 o 
   2  11   8       31.41       34.77      2.46 o 
   3  11   8       53.97       54.92      2.69 o 
   4  11   8       35.02       32.48      2.43 o 
   5  11   8       43.11       48.97      2.75 o 
   6  11   8        0.64        2.93      1.25 o 
   7  11   8      204.00      214.27      5.68 o 
   8  11   8      204.59      213.14      6.39 o 
   9  11   8        0.01        0.93      1.43 o 
  10  11   8        0.16       -0.39      1.47 o 
   0  12   8        0.18        4.78      1.34 o 
   1  12   8        0.80        2.11      1.16 o 
   2  12   8       27.18       29.88      2.35 o 
   3  12   8        1.13        7.95      1.47 o 
   4  12   8        3.61        2.58      1.32 o 
   5  12   8       15.48       18.35      1.98 o 
   6  12   8       87.73       98.21      3.70 o 
   7  12   8        4.25        5.73      1.54 o 
   8  12   8        3.84        9.07      1.92 o 
   9  12   8       45.04       49.18      3.33 o 
   3  13   8       11.06       17.67      1.90 o 
   4  13   8        7.83       11.51      1.83 o 
   5  13   8       10.76        9.43      1.84 o 
   6  13   8       24.79       28.65      2.63 o 
   7  13   8       11.35       13.24      2.26 o 
  -1  -7   9        0.70       -0.18      1.78 o 
   0  -7   9       43.31       40.68      5.25 o 
   1  -7   9        6.40        7.01      4.48 o 
   2  -7   9       15.02       16.86      2.05 o 
  -3  -6   9       68.04       59.69      5.91 o 
  -2  -6   9       45.40       42.31      3.31 o 
  -1  -6   9        0.68        1.16      1.24 o 
   0  -6   9        0.20        1.77      1.64 o 
   1  -6   9       30.81       31.84      2.57 o 
   2  -6   9       30.07       26.04      5.59 o 
   3  -6   9        0.49       -0.08      1.37 o 
   4  -6   9       96.07       88.71      4.90 o 
   5  -6   9        8.82        9.93      1.73 o 
  -4  -5   9       25.22       22.52      2.02 o 
  -3  -5   9        0.38        0.51      1.15 o 
  -2  -5   9        7.22        4.99      1.46 o 
  -1  -5   9      132.15      111.25      4.43 o 
   0  -5   9        0.05       -0.65      0.95 o 
   1  -5   9       97.91       91.87      3.62 o 
   2  -5   9       45.35       38.50      3.26 o 
   3  -5   9      420.90      418.57      8.99 o 
   4  -5   9      217.43      197.90      5.54 o 
   5  -5   9       50.29       49.22      2.97 o 
   6  -5   9       43.08       46.60      3.00 o 
   7  -5   9       18.71       30.08      5.40 o 
  -5  -4   9       32.47       28.77      2.51 o 
  -4  -4   9        4.41        3.33      1.66 o 
  -3  -4   9       10.71        8.35      1.38 o 
  -2  -4   9       14.97       13.73      3.48 o 
  -1  -4   9       13.88       11.24      1.70 o 
   0  -4   9        0.55        0.10      1.19 o 
   1  -4   9       67.23       66.80      3.12 o 
   2  -4   9        6.25        5.38      1.39 o 
   3  -4   9        0.06       -0.38      1.42 o 
   4  -4   9      227.51      225.07      5.98 o 
   5  -4   9       43.73       38.31      2.77 o 
   6  -4   9       60.72       59.84      3.27 o 
   7  -4   9       20.37       24.44      2.52 o 
   8  -4   9        7.90       50.25      7.01 o 
  -5  -3   9        8.54        5.44      1.61 o 
  -4  -3   9        1.84       -0.17      1.78 o 
  -3  -3   9        0.07       -0.70      1.01 o 
  -2  -3   9       31.18       32.94      2.29 o 
  -1  -3   9      331.98      301.43     14.31 o 
   0  -3   9        1.31        2.04      1.21 o 
   1  -3   9       59.70       56.75      2.98 o 
   2  -3   9       61.35       59.60      3.02 o 
   3  -3   9       25.46       21.88      2.03 o 
   4  -3   9       14.48       15.99      1.91 o 
   5  -3   9        4.84        5.74      1.52 o 
   6  -3   9       12.60       13.32      2.04 o 
   7  -3   9       29.65       32.95      2.78 o 
   8  -3   9       51.32       57.87      4.97 o 
   9  -3   9       25.13       27.65      3.16 o 
  -6  -2   9        0.25        0.99      1.38 o 
  -5  -2   9        3.91        4.92      1.43 o 
  -4  -2   9       47.06       44.12      2.54 o 
  -3  -2   9       41.51       37.03      2.28 o 
  -2  -2   9       20.77       19.16      1.79 o 
  -1  -2   9      187.73      193.60      5.04 o 
   0  -2   9       16.02       11.74      1.78 o 
   1  -2   9      186.17      198.25      5.72 o 
   2  -2   9        0.31        1.28      1.17 o 
   3  -2   9       32.75       33.24      2.30 o 
   4  -2   9       13.01       14.01      1.81 o 
   5  -2   9        0.22       -0.45      1.20 o 
   6  -2   9        0.98        1.21      1.29 o 
   7  -2   9        8.46        6.86      1.76 o 
   8  -2   9       85.75       77.04      4.06 o 
   9  -2   9       17.72       16.88      4.68 o 
  -6  -1   9       36.41       35.09      3.04 o 
  -5  -1   9       44.75       48.31      3.37 o 
  -4  -1   9       21.60       17.84      1.90 o 
  -3  -1   9       34.76       33.72      2.27 o 
  -2  -1   9       28.98       28.54      2.09 o 
  -1  -1   9      196.84      178.83      4.84 o 
   0  -1   9       97.92      106.67      3.58 o 
   1  -1   9        2.24        2.39      1.68 o 
   2  -1   9        6.35        7.49      1.44 o 
   3  -1   9       50.29       53.09      2.74 o 
   4  -1   9      265.82      294.11      6.86 o 
   5  -1   9      114.58      130.83      4.27 o 
   6  -1   9       88.33       91.82      3.73 o 
   7  -1   9        0.03        1.45      1.47 o 
   8  -1   9        8.90       26.58      8.60 o 
   9  -1   9        6.45        5.25      2.52 o 
  10  -1   9        0.30       -0.46      5.86 o 
  -6   0   9       19.30       21.33      2.41 o 
  -5   0   9       77.83       93.03      4.03 o 
  -4   0   9        0.16       -2.43      1.21 o 
  -3   0   9       67.30       65.92      2.90 o 
  -2   0   9      405.11      375.69      7.39 o 
  -1   0   9        6.45        6.95      1.40 o 
   0   0   9       12.76       13.21      1.71 o 
   1   0   9      166.33      167.12      4.55 o 
   2   0   9      358.84      374.32      7.36 o 
   3   0   9        6.73        9.22      1.54 o 
   4   0   9       43.53       48.16      2.65 o 
   5   0   9        9.45       13.74      1.67 o 
   6   0   9        4.51        5.47      1.43 o 
   7   0   9        6.93       10.47      1.83 o 
   8   0   9       24.79       29.16      2.35 o 
   9   0   9       11.46        7.81      6.45 o 
  10   0   9        3.15       15.85      5.81 o 
  11   0   9        2.19       -4.81      6.14 o 
  -6   1   9        0.46       -0.91      1.48 o 
  -5   1   9      159.09      164.72      4.70 o 
  -4   1   9        5.42        2.51      1.36 o 
  -3   1   9       63.49       58.15      3.37 o 
  -2   1   9       25.03       24.53      1.98 o 
  -1   1   9      774.34      742.85     12.43 o 
   0   1   9      130.62      131.34      3.65 o 
   1   1   9       52.69       55.71      2.72 o 
   2   1   9        7.44        3.98      1.38 o 
   3   1   9      328.06      354.36      6.70 o 
   4   1   9        3.13        5.05      1.16 o 
   5   1   9      168.54      179.20      4.58 o 
   6   1   9       43.05       45.84      2.59 o 
   7   1   9      277.60      307.29      6.67 o 
   8   1   9       36.91       43.91      4.47 o 
   9   1   9        1.20        2.26      3.84 o 
  10   1   9        0.16        2.65      4.91 o 
  11   1   9       53.38       50.71      6.49 o 
  -6   2   9       29.11       31.91      2.91 o 
  -5   2   9       19.39       26.25      2.32 o 
  -4   2   9       68.12       64.46      3.01 o 
  -3   2   9        1.72        2.31      1.29 o 
  -2   2   9       26.88       24.89      1.99 o 
  -1   2   9      330.37      336.61      6.70 o 
   0   2   9      417.62      426.48      7.87 o 
   1   2   9        0.15       -0.97      0.87 o 
   2   2   9       53.39       50.55      2.03 o 
   3   2   9        3.32        2.28      0.90 o 
   4   2   9       70.89       79.97      2.39 o 
   5   2   9        5.11        3.76      1.04 o 
   6   2   9      253.42      269.74      4.83 o 
   7   2   9     1227.47     1333.45     21.17 o 
   8   2   9        4.22        4.07      2.26 o 
   9   2   9       94.25       98.51      6.41 o 
  10   2   9       60.26       56.22      6.74 o 
  11   2   9       40.97       48.90      6.65 o 
  -6   3   9        1.96        2.20      2.37 o 
  -5   3   9       41.96       47.42      2.90 o 
  -4   3   9       27.89       32.56      2.44 o 
  -3   3   9       31.84       35.31      2.40 o 
  -2   3   9        0.01       -0.03      1.05 o 
  -1   3   9      176.99      157.63      4.10 o 
   0   3   9        0.25       -0.37      1.06 o 
   1   3   9      407.54      416.17      6.20 o 
   2   3   9       98.87      114.70      2.89 o 
   3   3   9       22.31       23.75      1.53 o 
   4   3   9        2.92        3.88      1.01 o 
   5   3   9      281.46      314.89      5.22 o 
   6   3   9      173.26      219.71      7.50 o 
   7   3   9      717.60      759.29     13.26 o 
   8   3   9       45.54       46.40      3.05 o 
   9   3   9      126.03      133.80      5.35 o 
  10   3   9        1.33        1.07      2.79 o 
  11   3   9        0.56       -2.21      2.71 o 
  12   3   9       23.39       32.44      5.83 o 
  -5   4   9        3.01        4.09      1.73 o 
  -4   4   9       16.28       17.86      3.93 o 
  -3   4   9      224.12      210.83      5.22 o 
  -2   4   9       75.65       75.03      2.96 o 
  -1   4   9       78.63       71.19      2.73 o 
   0   4   9      100.13       93.28      2.66 o 
   1   4   9        6.02        4.52      1.00 o 
   2   4   9       19.77       19.60      1.42 o 
   3   4   9        2.32        2.09      0.91 o 
   4   4   9       49.12       51.12      1.98 o 
   5   4   9       77.27       87.62      3.52 o 
   6   4   9      772.81      784.88     13.43 o 
   7   4   9       76.98       89.66      3.46 o 
   8   4   9       75.76       84.27      3.93 o 
   9   4   9      154.20      156.20      4.73 o 
  10   4   9       16.23       16.74      2.20 o 
  11   4   9        8.75       11.96      3.96 o 
  12   4   9       20.99       20.20      3.73 o 
  -5   5   9       10.66        5.48      3.05 o 
  -4   5   9        3.99        4.61      3.03 o 
  -3   5   9        0.19       -1.70      2.84 o 
  -2   5   9       42.27       40.27      6.81 o 
  -1   5   9      128.61      124.16      4.22 o 
   0   5   9        0.80        0.15      0.99 o 
   1   5   9       80.87       83.14      2.65 o 
   2   5   9       86.58       68.86      3.05 o 
   3   5   9       45.41       37.41      2.46 o 
   4   5   9        1.93       -0.38      1.28 o 
   5   5   9      521.82      532.02     10.58 o 
   6   5   9       61.17       55.76      3.00 o 
   7   5   9      344.07      328.81      6.95 o 
   8   5   9       19.16       16.67      2.19 o 
   9   5   9        3.85        3.12      1.53 o 
  10   5   9       92.53       90.96      3.80 o 
  11   5   9        7.10        5.90      1.79 o 
  12   5   9       11.69       10.87      2.18 o 
  -5   6   9        0.85        6.02      7.28 o 
  -4   6   9        5.15       10.19      3.42 o 
  -3   6   9       59.69       69.40      5.89 o 
  -2   6   9      168.56      174.85      6.61 o 
  -1   6   9       64.27       60.74      3.12 o 
   0   6   9        1.20        1.89      1.28 o 
   1   6   9       35.82       29.09      2.05 o 
   2   6   9       28.59       32.72      2.07 o 
   3   6   9       12.67       19.55      2.00 o 
   4   6   9       50.23       41.86      2.60 o 
   5   6   9       81.18       75.55      3.26 o 
   6   6   9        0.17       -1.41      1.18 o 
   7   6   9       87.69       75.76      3.34 o 
   8   6   9        2.48        1.79      1.52 o 
   9   6   9       31.21       25.41      2.35 o 
  10   6   9        5.69        5.02      1.67 o 
  11   6   9       12.94       10.76      2.04 o 
  12   6   9       37.39       35.45      2.97 o 
  -4   7   9        2.20        0.65      3.07 o 
  -2   7   9       52.96       58.10      3.89 o 
  -1   7   9       19.22       25.21      2.42 o 
   0   7   9        0.38        1.28      1.19 o 
   1   7   9      407.39      367.96      7.42 o 
   2   7   9       12.31        8.91      1.35 o 
   3   7   9        5.70        6.97      1.63 o 
   4   7   9        0.88        0.04      1.20 o 
   5   7   9      674.93      631.08     12.26 o 
   6   7   9       20.50       22.82      2.13 o 
   7   7   9        6.14        5.15      1.50 o 
   8   7   9      167.18      148.08      5.32 o 
   9   7   9       22.39       18.85      2.10 o 
  10   7   9       24.87       21.12      2.55 o 
  11   7   9       45.11       39.97      2.99 o 
  12   7   9        3.27        2.55      1.67 o 
  -2   8   9       43.79       41.17      3.52 o 
  -1   8   9        3.23        7.42      1.30 o 
   0   8   9      165.03      182.56      4.40 o 
   1   8   9      476.33      431.29      8.52 o 
   2   8   9        6.39        4.06      1.32 o 
   3   8   9      150.92      140.86      4.40 o 
   4   8   9        9.63       10.91      1.94 o 
   5   8   9      130.65      118.56      3.97 o 
   6   8   9      128.65      115.97      3.99 o 
   7   8   9        4.10        5.07      1.41 o 
   8   8   9       63.75       52.76      3.49 o 
   9   8   9       22.02       19.98      2.63 o 
  10   8   9        0.73       -0.72      1.61 o 
  11   8   9       10.57        9.01      2.00 o 
  12   8   9       10.62        9.86      2.29 o 
  -1   9   9        1.04        4.30      1.44 o 
   0   9   9       62.01       56.46      2.71 o 
   1   9   9       48.16       43.24      2.57 o 
   2   9   9       12.41        9.66      1.53 o 
   3   9   9       21.72       23.18      2.01 o 
   4   9   9        0.98        1.58      1.27 o 
   5   9   9        2.74        0.99      1.26 o 
   6   9   9        4.31        3.34      1.57 o 
   7   9   9       25.95       22.46      2.15 o 
   8   9   9      164.77      164.00      5.70 o 
   9   9   9       44.80       36.31      3.19 o 
  10   9   9       16.63       12.82      2.13 o 
  11   9   9       16.14       14.51      2.20 o 
  -1  10   9        5.23        8.34      2.83 o 
   0  10   9       37.14       33.21      2.42 o 
   1  10   9       26.07       21.46      2.03 o 
   2  10   9        3.33        2.87      1.30 o 
   3  10   9      218.70      230.49      5.63 o 
   4  10   9       10.17       10.87      1.78 o 
   5  10   9      108.70      124.76     10.40 o 
   6  10   9       83.91       80.18      3.47 o 
   7  10   9        1.49        3.19      1.39 o 
   8  10   9       38.59       42.86      3.74 o 
   9  10   9       52.47       45.61      4.08 o 
  10  10   9      164.45      164.65      6.03 o 
  11  10   9       62.30       59.75      3.91 o 
   0  11   9        0.55        4.45      1.24 o 
   1  11   9        1.76        5.15      1.44 o 
   2  11   9        0.00        2.06      1.44 o 
   3  11   9       61.53       62.73      2.91 o 
   4  11   9       48.21       43.50      2.83 o 
   5  11   9      123.84      129.49      4.37 o 
   6  11   9       56.28       69.50      3.23 o 
   7  11   9        2.22        4.18      1.34 o 
   8  11   9        0.36        2.80      1.64 o 
   9  11   9       42.73       33.57      3.05 o 
  10  11   9       32.81       43.37      4.05 o 
   1  12   9       10.28       14.09      1.93 o 
   2  12   9        0.16        6.53      4.42 o 
   3  12   9       17.66       17.07      2.18 o 
   4  12   9       21.77       30.51      2.54 o 
   5  12   9        1.48        7.02      1.62 o 
   6  12   9       69.21       72.30      3.40 o 
   7  12   9       82.12       93.18      4.31 o 
   8  12   9       20.51       21.11      3.89 o 
   9  12   9       49.90       64.31      4.39 o 
   4  13   9       26.72       35.32      2.81 o 
   5  13   9       19.97       28.81      2.53 o 
   6  13   9        3.03        6.28      1.59 o 
   0  -6  10       63.56       72.38      5.82 o 
   1  -6  10       78.23       78.05      8.99 o 
   2  -6  10        4.74        7.11      3.41 o 
   3  -6  10       29.27       19.18      1.68 o 
  -2  -5  10        2.99        2.25      1.42 o 
  -1  -5  10        1.26        0.23      2.49 o 
   0  -5  10       16.63       17.72      2.92 o 
   1  -5  10      286.69      266.08      8.87 o 
   2  -5  10      104.17      101.42      4.09 o 
   3  -5  10       60.43       46.83      4.73 o 
   4  -5  10       41.03       41.45      3.71 o 
   5  -5  10       11.56       13.92      2.04 o 
  -3  -4  10        0.01       -0.09      1.05 o 
  -2  -4  10        0.18       -0.13      1.09 o 
  -1  -4  10        8.15        5.42      1.57 o 
   0  -4  10        4.60        7.39      2.11 o 
   1  -4  10        2.56        4.19      1.39 o 
   2  -4  10       19.27       16.48      1.97 o 
   3  -4  10       26.86       23.06      2.32 o 
   4  -4  10       11.45        9.01      1.74 o 
   5  -4  10       14.10       12.36      2.07 o 
   6  -4  10       61.48       66.70      4.25 o 
   7  -4  10       39.88       43.47      4.35 o 
  -4  -3  10       80.24       78.03      3.41 o 
  -3  -3  10        0.60       -0.70      1.08 o 
  -2  -3  10       18.08       16.15      1.87 o 
  -1  -3  10       57.28       50.23      2.98 o 
   0  -3  10       26.62       25.20      2.34 o 
   1  -3  10        5.02        8.52      3.86 o 
   2  -3  10       30.21       31.94      3.76 o 
   3  -3  10       29.68       26.47      2.51 o 
   4  -3  10       29.85       31.09      2.53 o 
   5  -3  10       25.01       22.37      2.29 o 
   6  -3  10       19.22       18.85      2.27 o 
   7  -3  10       45.07       42.58      3.15 o 
   8  -3  10        6.93        7.08      1.89 o 
  -4  -2  10        6.70        4.08      1.63 o 
  -3  -2  10        4.37        1.84      1.74 o 
  -2  -2  10        9.41        5.69      1.49 o 
  -1  -2  10       69.97       68.97      4.26 o 
   0  -2  10       48.03       46.42      2.95 o 
   1  -2  10        1.86        2.06      1.38 o 
   2  -2  10        4.70        3.69      1.58 o 
   3  -2  10        1.15        0.91      1.34 o 
   4  -2  10      142.36      146.57      4.66 o 
   5  -2  10       66.67       63.76      3.26 o 
   6  -2  10       32.36       31.81      2.65 o 
   7  -2  10        5.20        5.13      1.72 o 
   8  -2  10       11.55        8.81      1.97 o 
   9  -2  10        7.48        9.84      2.97 o 
  -5  -1  10        2.64        1.80      1.47 o 
  -4  -1  10        2.42        0.99      1.33 o 
  -3  -1  10       84.44       78.92      3.17 o 
  -2  -1  10       82.54       86.83      4.19 o 
  -1  -1  10      206.40      199.06      4.93 o 
   0  -1  10      359.09      357.57      8.91 o 
   1  -1  10      317.68      330.46      8.33 o 
   2  -1  10       47.68       45.51      3.01 o 
   3  -1  10      157.70      161.04      4.74 o 
   4  -1  10        4.94        8.61      1.66 o 
   5  -1  10       68.49       77.15      3.44 o 
   6  -1  10        0.80        1.64      1.40 o 
   7  -1  10       97.77      103.53      4.20 o 
   8  -1  10        3.91        5.95      1.71 o 
   9  -1  10       17.26       14.05      4.74 o 
  10  -1  10        0.00       -0.30      6.98 o 
  -5   0  10        1.69       -0.08      1.34 o 
  -4   0  10      108.04      102.38      3.72 o 
  -3   0  10       10.26        8.91      1.60 o 
  -2   0  10        3.07        1.11      1.27 o 
  -1   0  10      159.63      155.21      4.25 o 
   0   0  10       44.46       48.45      2.77 o 
   1   0  10      295.29      307.35      6.97 o 
   2   0  10      428.32      444.16     10.36 o 
   3   0  10      448.67      471.62      9.58 o 
   4   0  10       13.78       16.21      2.15 o 
   5   0  10        8.11        6.81      1.60 o 
   6   0  10       52.23       60.52      3.13 o 
   7   0  10        0.10       -0.76      1.36 o 
   8   0  10        1.43        1.03      1.93 o 
   9   0  10        0.01        8.01     10.53 o 
  10   0  10       10.72       18.14     11.92 o 
  -5   1  10       54.71       50.15      2.96 o 
  -4   1  10        3.84        3.42      1.47 o 
  -3   1  10       10.79        9.10      1.54 o 
  -2   1  10       45.95       40.95      2.50 o 
  -1   1  10       32.86       32.19      2.17 o 
   0   1  10        1.75        2.77      1.24 o 
   1   1  10       40.10       44.05      2.64 o 
   2   1  10       59.09       62.73      3.73 o 
   3   1  10      157.91      167.02      4.18 o 
   4   1  10       25.24       23.97      2.11 o 
   5   1  10        8.23        9.29      1.63 o 
   6   1  10       14.85       19.54      2.10 o 
   7   1  10       38.26       41.44      2.63 o 
   8   1  10      149.76      146.16      7.15 o 
   9   1  10       34.39       31.04      6.13 o 
  10   1  10       34.03       40.35      5.87 o 
  11   1  10       22.85       32.88      5.32 o 
  -5   2  10       27.98       29.25      2.57 o 
  -4   2  10        1.41       -0.24      1.42 o 
  -3   2  10        2.88        5.45      2.06 o 
  -2   2  10      418.59      390.20      7.82 o 
  -1   2  10       52.87       54.92      2.64 o 
   0   2  10       93.97       91.07      3.13 o 
   1   2  10       23.70       21.45      1.81 o 
   2   2  10        7.33        4.79      1.30 o 
   3   2  10      119.07      128.99      3.57 o 
   4   2  10        3.86        3.09      1.19 o 
   5   2  10        0.38        1.05      1.03 o 
   6   2  10       10.46       10.15      1.62 o 
   7   2  10       53.26       61.23      4.48 o 
   8   2  10        3.24        0.56      4.45 o 
   9   2  10       68.44       62.33      6.74 o 
  10   2  10       30.37       31.88      6.91 o 
  11   2  10        0.11        3.77      7.09 o 
  -5   3  10       31.29       39.95      5.89 o 
  -4   3  10       82.95       89.27      3.61 o 
  -3   3  10        4.95        1.87      1.35 o 
  -2   3  10       88.17       78.26      3.23 o 
  -1   3  10       99.39       97.04      3.32 o 
   0   3  10      208.71      197.61      4.73 o 
   1   3  10       29.80       33.18      2.04 o 
   2   3  10       24.81       20.43      1.76 o 
   3   3  10      161.59      166.07      3.70 o 
   4   3  10      280.44      312.73      5.24 o 
   5   3  10      134.47      139.48      3.26 o 
   6   3  10       22.50       23.05      2.25 o 
   7   3  10      191.00      186.61      5.10 o 
   8   3  10        0.97       -1.31      2.02 o 
   9   3  10       31.15       31.40      3.84 o 
  10   3  10       12.51       11.92      3.22 o 
  11   3  10        8.78        0.99      6.99 o 
  -4   4  10       31.07       33.65      4.13 o 
  -3   4  10       32.60       34.86      4.54 o 
  -2   4  10        4.64        2.30      1.58 o 
  -1   4  10       17.28       16.58      2.01 o 
   0   4  10       58.30       54.28      2.86 o 
   1   4  10        0.04        0.18      1.07 o 
   2   4  10      292.82      287.74      5.49 o 
   3   4  10        3.75        4.09      1.06 o 
   4   4  10        6.53        7.97      1.41 o 
   5   4  10      176.61      179.01      5.18 o 
   6   4  10       80.12       83.70      3.38 o 
   7   4  10      212.48      224.13      5.62 o 
   8   4  10       15.87       17.32      2.14 o 
   9   4  10        7.88       10.19      2.19 o 
  10   4  10        0.77        1.36      2.58 o 
  11   4  10       57.91       50.81      5.29 o 
  12   4  10       82.56       74.86      5.77 o 
  -4   5  10        7.36        8.10      3.61 o 
  -3   5  10        0.60        1.50      2.92 o 
  -2   5  10       56.41       48.69      5.54 o 
  -1   5  10       11.12        5.00      3.28 o 
   0   5  10       68.37       69.20      4.38 o 
   1   5  10      107.51       95.24      3.64 o 
   2   5  10       39.44       39.09      3.18 o 
   3   5  10       24.59       30.26      2.38 o 
   4   5  10       55.03       55.42      3.04 o 
   5   5  10       17.13       15.20      1.96 o 
   6   5  10        7.01       10.48      1.82 o 
   7   5  10      126.20      135.21      4.21 o 
   8   5  10       84.85       85.81      3.94 o 
   9   5  10      165.44      174.52      5.67 o 
  10   5  10        0.13       -0.17      1.78 o 
  11   5  10       65.72       66.22      3.52 o 
  12   5  10       23.87       15.86      4.44 o 
  -4   6  10       95.01      103.09      7.65 o 
  -3   6  10       43.90       43.09      5.59 o 
  -2   6  10        2.19        0.69      2.81 o 
  -1   6  10       67.04       53.79      6.70 o 
   0   6  10       48.45       48.59      3.51 o 
   1   6  10      326.74      305.85      6.48 o 
   2   6  10        1.35       -1.06      1.22 o 
   3   6  10       14.04        9.74      1.73 o 
   4   6  10       19.25       14.62      1.89 o 
   5   6  10       15.13       11.50      1.85 o 
   6   6  10        2.17        1.12      1.33 o 
   7   6  10       66.69       67.62      3.32 o 
   8   6  10      185.04      164.49      5.29 o 
   9   6  10        0.00       -0.10      1.51 o 
  10   6  10       17.19       13.95      2.46 o 
  11   6  10        0.16        2.04      1.77 o 
  12   6  10       12.72        4.53      2.05 o 
  -3   7  10       79.34       81.22      6.63 o 
  -2   7  10        2.75        2.03      2.94 o 
  -1   7  10      144.30      152.71      5.86 o 
   0   7  10        1.73        2.25      1.74 o 
   1   7  10       58.10       55.83      2.69 o 
   2   7  10       82.47       80.49      3.11 o 
   3   7  10      188.98      192.85      5.33 o 
   4   7  10      102.97       96.09      3.73 o 
   5   7  10       20.34       17.23      2.07 o 
   6   7  10      140.46      133.22      4.42 o 
   7   7  10       53.75       53.89      3.02 o 
   8   7  10       92.91       85.94      4.23 o 
   9   7  10        4.48        4.04      1.71 o 
  10   7  10        5.91        7.23      2.00 o 
  11   7  10       95.42       81.29      4.44 o 
  12   7  10       46.99       39.29      3.36 o 
  -2   8  10       31.85       39.87      5.30 o 
  -1   8  10       48.00       55.97      3.91 o 
   0   8  10       52.59       63.45      3.87 o 
   1   8  10      195.72      209.17      5.39 o 
   2   8  10        5.51        6.18      1.17 o 
   3   8  10        3.05        2.55      1.42 o 
   4   8  10        1.89        1.91      1.36 o 
   5   8  10       74.63       77.97      3.43 o 
   6   8  10       18.78       20.42      2.21 o 
   7   8  10       53.54       50.93      2.99 o 
   8   8  10       25.90       22.71      2.70 o 
   9   8  10        0.01        1.00      1.64 o 
  10   8  10       36.26       32.80      3.03 o 
  11   8  10       13.81       16.65      2.59 o 
   0   9  10       13.91       13.72      1.74 o 
   1   9  10        0.85       -1.12      1.61 o 
   2   9  10       18.82       20.45      2.01 o 
   3   9  10        5.99        6.57      1.59 o 
   4   9  10        0.00        0.48      1.55 o 
   5   9  10        2.70        2.67      1.46 o 
   6   9  10       37.67       34.52      2.64 o 
   7   9  10        1.61        1.09      1.53 o 
   8   9  10       35.61       40.52      3.33 o 
   9   9  10       24.25       21.58      2.73 o 
  10   9  10       20.55       20.95      2.82 o 
  11   9  10       10.85       10.88      3.09 o 
   0  10  10       54.25       70.48      3.21 o 
   1  10  10       23.83       34.62      2.51 o 
   2  10  10        5.08        6.35      1.74 o 
   3  10  10       19.58       18.77      2.17 o 
   4  10  10        4.69        3.56      1.56 o 
   5  10  10      154.20      156.42      5.02 o 
   6  10  10        8.59        6.74      2.56 o 
   7  10  10        7.71        8.18      1.74 o 
   8  10  10       84.18       94.46      6.62 o 
   9  10  10       81.42       83.94      4.38 o 
  10  10  10      135.29      134.92      5.58 o 
   1  11  10       13.40       20.48      2.10 o 
   2  11  10        0.14        1.89      2.03 o 
   3  11  10       13.95       17.93      2.22 o 
   4  11  10       15.78       21.22      2.26 o 
   5  11  10       13.41       10.47      1.77 o 
   6  11  10        6.97        6.99      2.48 o 
   7  11  10       10.84       14.13      1.99 o 
   8  11  10       26.12       30.69      3.02 o 
   9  11  10      173.21      167.67      6.11 o 
   3  12  10       19.40       18.08      4.91 o 
   4  12  10       44.35       46.55      3.20 o 
   5  12  10        0.32        3.73      1.36 o 
   6  12  10       72.12       85.78      3.79 o 
   7  12  10      139.62      157.06      5.13 o 
   8  12  10        1.22        5.45      1.72 o 
  -1  -4  11        9.42        9.47      2.05 o 
   0  -4  11        2.58       -0.97      1.42 o 
   1  -4  11        0.18        0.37      1.27 o 
   2  -4  11       37.95       39.83      2.83 o 
   3  -4  11       19.30       17.40      2.35 o 
   4  -4  11       53.48       53.30      3.52 o 
   5  -4  11        4.65        6.91      1.70 o 
  -2  -3  11        0.21       -0.26      1.65 o 
  -1  -3  11       49.34       45.69      3.05 o 
   0  -3  11        5.81        6.34      1.64 o 
   1  -3  11      114.52      106.47      4.31 o 
   2  -3  11      152.69      151.02      5.34 o 
   3  -3  11        2.33        2.95      1.34 o 
   4  -3  11        1.38        3.04      1.51 o 
   5  -3  11        1.02        0.71      1.68 o 
   6  -3  11        4.40        2.35      1.54 o 
   7  -3  11        2.86        4.28      2.48 o 
  -3  -2  11        5.96        6.85      1.59 o 
  -2  -2  11       33.08       32.94      2.61 o 
  -1  -2  11       34.37       31.94      2.58 o 
   0  -2  11       21.96       20.67      2.43 o 
   1  -2  11      254.54      253.06      7.20 o 
   2  -2  11      166.98      171.24      5.66 o 
   3  -2  11        0.05        0.53      1.43 o 
   4  -2  11       13.87       13.18      2.07 o 
   5  -2  11       37.42       35.72      2.79 o 
   6  -2  11       30.99       28.32      2.60 o 
   7  -2  11       30.79       31.73      2.85 o 
   8  -2  11        1.98        1.29      2.64 o 
  -3  -1  11       15.45       18.40      1.99 o 
  -2  -1  11       15.81       13.51      1.93 o 
  -1  -1  11        0.46        0.49      1.30 o 
   0  -1  11      181.83      173.86      5.75 o 
   1  -1  11      101.05       95.13      4.17 o 
   2  -1  11       20.90       20.39      2.37 o 
   3  -1  11        2.36        0.29      1.47 o 
   4  -1  11       29.58       22.77      2.26 o 
   5  -1  11       25.11       24.80      2.38 o 
   6  -1  11       63.86       63.74      3.37 o 
   7  -1  11        3.67        2.78      1.59 o 
   8  -1  11       10.40        9.17      2.02 o 
   9  -1  11        0.39        1.31      2.21 o 
  -4   0  11       75.56       80.87      3.44 o 
  -3   0  11       15.25       16.34      2.02 o 
  -2   0  11        6.57        5.15      1.52 o 
  -1   0  11      149.60      139.67      4.21 o 
   0   0  11     1120.57     1126.49     19.47 o 
   1   0  11       25.29       22.59      2.48 o 
   2   0  11      123.64      134.56      4.91 o 
   3   0  11        3.83        5.03      1.64 o 
   4   0  11      158.31      164.78      4.94 o 
   5   0  11        2.26        3.57      1.57 o 
   6   0  11       16.86       17.53      2.20 o 
   7   0  11        0.09        0.80      1.82 o 
   8   0  11       57.51       66.14      4.81 o 
   9   0  11        0.79        2.11      6.71 o 
  -4   1  11       62.83       72.87      3.37 o 
  -3   1  11       15.75       19.58      2.34 o 
  -2   1  11       11.48        7.46      1.62 o 
  -1   1  11        6.98        4.55      1.47 o 
   0   1  11       37.60       30.29      2.26 o 
   1   1  11      333.24      329.78      7.59 o 
   2   1  11       71.03       70.15      3.57 o 
   3   1  11       70.76       73.23      3.64 o 
   4   1  11        1.39        1.20      1.36 o 
   5   1  11       97.19       98.29      4.14 o 
   6   1  11        0.31       -0.04      1.92 o 
   7   1  11       29.30       28.36      3.56 o 
   8   1  11       48.76       47.30      6.09 o 
   9   1  11      429.67      469.43     24.71 o 
  10   1  11        2.47       -7.58      5.55 o 
  -4   2  11       44.37       48.77      3.53 o 
  -3   2  11       41.29       44.45      2.79 o 
  -2   2  11       34.75       30.69      2.42 o 
  -1   2  11        0.10        4.55      2.68 o 
   0   2  11        2.55        3.31      1.24 o 
   1   2  11        2.29        2.14      1.22 o 
   2   2  11       37.83       36.07      2.60 o 
   3   2  11      294.02      298.31      6.91 o 
   4   2  11        1.20        0.68      1.25 o 
   5   2  11        0.03       -2.27      1.13 o 
   6   2  11        0.19        0.20      1.32 o 
   7   2  11       26.88       34.56      4.85 o 
   8   2  11        0.10       -2.22      5.04 o 
   9   2  11      366.61      360.39     14.55 o 
  10   2  11        0.04        3.94      3.91 o 
  -4   3  11        0.41       -3.87      1.93 o 
  -3   3  11        1.53       -0.66      1.60 o 
  -2   3  11        9.78        7.43      1.87 o 
  -1   3  11       73.95       72.59      3.49 o 
   0   3  11        0.89        0.32      1.43 o 
   1   3  11       30.80       28.57      2.61 o 
   2   3  11       11.19        9.76      1.70 o 
   3   3  11       33.34       32.95      2.15 o 
   4   3  11        1.43        2.03      1.18 o 
   5   3  11       33.06       40.64      2.79 o 
   6   3  11       88.41       89.24      6.33 o 
   7   3  11       23.03       29.08      3.89 o 
   8   3  11       22.02       25.52      4.04 o 
   9   3  11      629.20      634.57     21.12 o 
  10   3  11        6.07        6.28      4.29 o 
  11   3  11       12.98       10.35      4.52 o 
  -3   4  11        9.59        5.31      2.60 o 
  -2   4  11       43.47       35.40      3.71 o 
  -1   4  11      179.76      180.36      6.93 o 
   0   4  11        0.02       -0.52      1.27 o 
   1   4  11       47.78       51.58      2.85 o 
   2   4  11       11.34       14.76      2.94 o 
   3   4  11      116.04      113.73      4.14 o 
   4   4  11       77.22       83.72      3.66 o 
   5   4  11        5.95        6.41      1.77 o 
   6   4  11        2.45        1.24      1.48 o 
   7   4  11        0.02        0.52      1.72 o 
   8   4  11      440.51      442.28     10.32 o 
   9   4  11       90.39      101.13      5.70 o 
  10   4  11       16.53       15.44      3.35 o 
  11   4  11       85.18       86.22      7.91 o 
  -3   5  11       10.96       19.28      4.89 o 
  -2   5  11       43.41       42.86      5.40 o 
  -1   5  11       28.86       32.94      4.89 o 
   0   5  11       10.75       15.79      3.54 o 
   1   5  11       37.51       32.39      4.35 o 
   2   5  11       49.81       48.03      4.05 o 
   3   5  11       36.80       33.42      2.56 o 
   4   5  11        0.03        0.60      1.38 o 
   5   5  11       19.87       21.16      2.29 o 
   6   5  11       36.43       43.23      2.86 o 
   7   5  11      281.51      305.15      6.89 o 
   8   5  11        6.66        3.08      1.69 o 
   9   5  11       18.94       14.87      2.44 o 
  10   5  11        7.24        4.81      2.78 o 
  11   5  11       69.51       78.63      5.44 o 
  -3   6  11        1.60       -0.29      2.45 o 
  -2   6  11       38.17       42.82      5.55 o 
  -1   6  11       92.81      101.76      8.59 o 
   0   6  11       52.88       49.49      5.22 o 
   1   6  11      161.13      153.43      6.63 o 
   2   6  11        4.51        0.28      1.55 o 
   3   6  11       22.98       24.77      2.32 o 
   4   6  11       13.61       12.74      1.92 o 
   5   6  11       42.98       45.96      2.95 o 
   6   6  11       17.55       18.93      2.18 o 
   7   6  11      192.82      185.18      5.54 o 
   8   6  11        0.55        3.29      1.75 o 
   9   6  11        0.80       -0.66      1.68 o 
  10   6  11        2.91        1.93      2.17 o 
  11   6  11       26.68       27.28      3.12 o 
  -2   7  11        5.59        5.70      3.27 o 
  -1   7  11        0.73        0.81      1.29 o 
   0   7  11        8.99       12.19      3.41 o 
   1   7  11       10.43        6.49      2.21 o 
   2   7  11       26.42       34.41      2.93 o 
   3   7  11      396.48      344.80      8.01 o 
   4   7  11        0.64        1.18      1.47 o 
   5   7  11        0.11        1.01      1.46 o 
   6   7  11       67.62       64.93      3.37 o 
   7   7  11      193.91      174.84      5.39 o 
   8   7  11        0.42        1.18      1.58 o 
   9   7  11        1.73        1.15      1.59 o 
  10   7  11        2.33        1.66      1.71 o 
  11   7  11      159.10      156.13      7.38 o 
  -1   8  11        0.21       -0.33      2.58 o 
   0   8  11       97.62       93.58      4.78 o 
   1   8  11       52.90       51.65      4.49 o 
   2   8  11       93.57      111.63      6.32 o 
   3   8  11      280.40      268.78      6.90 o 
   4   8  11      146.44      141.98      6.09 o 
   5   8  11        2.62        3.84      1.60 o 
   6   8  11       19.47       22.37      2.36 o 
   7   8  11       40.06       45.11      2.99 o 
   8   8  11       17.78       19.41      2.64 o 
   9   8  11       29.22       27.62      3.05 o 
  10   8  11        3.96        6.66      2.00 o 
  11   8  11        4.21        6.16      1.97 o 
  -1   9  11       72.46       73.79     10.98 o 
   0   9  11        4.85        3.45      2.32 o 
   1   9  11       28.05       46.77      5.14 o 
   2   9  11       81.12       75.71      3.60 o 
   3   9  11       40.79       37.83      3.17 o 
   4   9  11       12.86       14.97      2.04 o 
   5   9  11      125.49      131.93      4.63 o 
   6   9  11       30.60       33.98      2.80 o 
   7   9  11        2.85        1.85      1.55 o 
   8   9  11        5.94        7.68      2.07 o 
   9   9  11       19.94       18.17      2.73 o 
  10   9  11      295.13      310.38      9.97 o 
   2  10  11        7.59       14.28      3.25 o 
   3  10  11       57.07       67.84      3.80 o 
   4  10  11       21.51       18.86      2.24 o 
   5  10  11      205.25      227.20      7.11 o 
   6  10  11       27.29       32.95      2.79 o 
   7  10  11        8.97        8.61      1.91 o 
   8  10  11       46.96       51.31      4.87 o 
   9  10  11        0.27        3.50      1.72 o 
  10  10  11        0.31        2.64      1.91 o 
   2  11  11       16.41       20.34      2.47 o 
   3  11  11        0.01        1.90      2.34 o 
   4  11  11        2.14        2.42      1.53 o 
   5  11  11       13.87       18.44      2.28 o 
   6  11  11       58.99       64.95      3.51 o 
   7  11  11       63.09       60.24      3.89 o 
   8  11  11       92.74       97.22      4.75 o 
   9  11  11      103.95      106.34      5.00 o 
   5  12  11      112.71      140.91      4.99 o 
   6  12  11        7.04        8.67      1.92 o 
   0  -3  12        0.26        1.03      2.03 o 
   1  -3  12        0.01       11.31      2.42 o 
   2  -3  12        2.93        1.99      2.17 o 
   3  -3  12       31.88       30.72      4.32 o 
   4  -3  12        0.94        1.63      1.52 o 
   5  -3  12        1.53        3.48      2.23 o 
  -1  -2  12        5.53        3.40      3.17 o 
   0  -2  12       84.17       75.51      5.92 o 
   1  -2  12       96.39       98.04      4.39 o 
   2  -2  12        3.32        0.40      1.54 o 
   3  -2  12       16.47       10.27      2.75 o 
   4  -2  12       65.31       66.21      3.74 o 
   5  -2  12        8.46        6.51      1.89 o 
   6  -2  12        1.09        0.82      1.52 o 
  -2  -1  12       12.67        8.89      3.00 o 
  -1  -1  12        6.43        7.73      1.73 o 
   0  -1  12        2.26       -0.07      2.11 o 
   1  -1  12        1.14        3.65      4.11 o 
   2  -1  12        3.72        3.27      1.71 o 
   3  -1  12      249.14      247.08      9.34 o 
   4  -1  12       15.83       13.48      2.31 o 
   5  -1  12        9.35       12.82      2.17 o 
   6  -1  12       19.10       21.73      2.43 o 
   7  -1  12        3.63        4.41      1.69 o 
   8  -1  12        0.04       -1.51      1.77 o 
  -2   0  12       97.52       90.72      4.26 o 
  -1   0  12       21.12       19.86      2.35 o 
   0   0  12       13.13       14.47      2.04 o 
   1   0  12        2.72        2.14      1.67 o 
   2   0  12        1.47       -1.00      3.28 o 
   3   0  12       44.94       43.53      3.21 o 
   4   0  12       59.89       55.01      3.47 o 
   5   0  12      151.73      161.04      5.11 o 
   6   0  12        0.19        0.38      1.47 o 
   7   0  12       21.56       25.04      2.58 o 
   8   0  12       12.85       14.48      2.96 o 
  -2   1  12        3.55        0.56      1.60 o 
  -1   1  12       75.56       68.65      3.16 o 
   0   1  12       96.72       95.88      3.55 o 
   1   1  12        2.78        3.39      1.40 o 
   2   1  12        3.76        3.58      1.75 o 
   3   1  12        2.73        2.11      1.61 o 
   4   1  12       43.09       41.73      3.11 o 
   5   1  12       34.16       39.38      2.81 o 
   6   1  12        1.17       -0.50      3.19 o 
   7   1  12       14.60       12.89      2.82 o 
   8   1  12        3.64        0.73      5.77 o 
   9   1  12        7.04       -8.22      5.30 o 
  -2   2  12        5.40        2.15      2.31 o 
  -1   2  12        1.79        1.79      1.81 o 
   0   2  12      121.33      113.16      4.64 o 
   1   2  12       30.72       25.59      2.88 o 
   2   2  12      101.46      110.96      4.13 o 
   3   2  12       12.88        9.33      1.92 o 
   4   2  12       26.02       23.17      2.52 o 
   5   2  12       54.57       57.74      3.14 o 
   6   2  12        2.27        0.55      2.09 o 
   7   2  12        3.44        1.77      4.77 o 
   8   2  12       20.60       20.47      4.55 o 
   9   2  12      124.71      114.27     11.97 o 
  10   2  12       13.55       18.42      7.25 o 
  -2   3  12       27.54       23.94      2.60 o 
  -1   3  12        7.34        4.55      2.00 o 
   0   3  12        9.34       10.22      2.05 o 
   1   3  12       63.44       59.60      3.14 o 
   2   3  12        0.77        2.25      1.47 o 
   3   3  12       27.04       23.12      2.22 o 
   4   3  12       11.13       11.14      1.98 o 
   5   3  12        1.64        3.14      1.92 o 
   6   3  12        4.50       -0.92      4.06 o 
   7   3  12       19.84       22.54      4.37 o 
   8   3  12       56.39       58.66      6.46 o 
   9   3  12      730.69      755.53     33.24 o 
  10   3  12       14.29       -8.35      4.78 o 
  -2   4  12        5.12        3.43      2.24 o 
  -1   4  12        2.37        7.68      2.42 o 
   0   4  12        9.67        5.90      2.27 o 
   1   4  12        6.74        8.80      2.30 o 
   2   4  12        8.93        8.88      2.29 o 
   3   4  12       23.40       26.41      4.16 o 
   4   4  12      202.11      216.35      7.33 o 
   5   4  12       23.99       26.37      3.00 o 
   6   4  12        3.23        3.68      2.29 o 
   7   4  12       29.02       27.88      4.51 o 
   8   4  12       56.47       58.53      9.76 o 
   9   4  12      241.44      253.26     16.24 o 
  10   4  12        0.68        2.07      4.15 o 
  -2   5  12       35.49       35.22      5.57 o 
  -1   5  12       67.37       63.05      6.15 o 
   0   5  12       58.37       52.30      5.37 o 
   1   5  12        8.55        3.25      5.95 o 
   2   5  12        4.12        2.67      2.71 o 
   3   5  12       86.73       88.58      6.30 o 
   4   5  12        2.23        0.13      2.79 o 
   5   5  12       19.81       16.50      2.24 o 
   6   5  12        5.01        8.72      1.89 o 
   7   5  12       22.91       18.93      2.41 o 
   8   5  12       60.44       53.20      3.12 o 
   9   5  12        0.42       -2.40      2.62 o 
  10   5  12      125.68      143.65      6.74 o 
  -1   6  12        2.86       -0.62      4.39 o 
   0   6  12       26.11       25.07     10.78 o 
   1   6  12       32.24       26.54      4.30 o 
   2   6  12        1.13       -0.25      2.38 o 
   3   6  12      116.92      110.84      5.71 o 
   4   6  12        0.06        1.22      1.40 o 
   5   6  12        0.19        3.08      1.88 o 
   6   6  12        0.70        0.13      1.55 o 
   7   6  12       88.57       92.56      3.73 o 
   8   6  12       12.49        8.81      1.93 o 
   9   6  12       81.46       81.70      4.22 o 
  10   6  12       54.16       62.75      3.97 o 
  -1   7  12       28.52       36.33      6.45 o 
   0   7  12        5.92       -0.60      5.78 o 
   1   7  12        9.07        8.97      3.10 o 
   2   7  12       35.62       32.28      6.71 o 
   3   7  12       89.77       90.23      3.88 o 
   4   7  12        7.92        7.03      1.84 o 
   5   7  12        0.52        0.86      1.55 o 
   6   7  12       38.73       47.39      3.11 o 
   7   7  12       22.16       15.02      2.23 o 
   8   7  12       53.40       46.70      3.59 o 
   9   7  12        7.39       10.02      2.19 o 
  10   7  12       27.43       29.34      3.15 o 
   0   8  12       50.42       57.68      5.44 o 
   1   8  12        1.23        3.17      2.03 o 
   2   8  12       22.01       19.25      3.29 o 
   3   8  12       21.56       19.21      2.79 o 
   4   8  12        8.94       10.05      1.95 o 
   5   8  12        3.01        4.45      1.75 o 
   6   8  12       13.45       12.35      2.08 o 
   7   8  12        6.17        2.94      1.70 o 
   8   8  12       13.44       17.15      2.62 o 
   9   8  12        5.60       12.47      3.79 o 
  10   8  12        0.79        2.52      1.81 o 
   1   9  12       27.14       32.68      3.38 o 
   2   9  12        9.90       11.75      2.93 o 
   3   9  12      164.69      170.60      5.45 o 
   4   9  12       13.96       15.17      2.25 o 
   5   9  12        1.04        2.73      1.59 o 
   6   9  12       91.13       91.37      4.08 o 
   7   9  12        6.94        8.69      2.28 o 
   8   9  12       15.26       17.03      2.73 o 
   9   9  12        2.17        1.93      1.96 o 
  10   9  12        1.17        6.46      2.42 o 
   2  10  12       35.54       46.67      6.14 o 
   3  10  12        0.78        5.62      1.58 o 
   4  10  12        1.62        1.62      1.84 o 
   5  10  12       14.81       15.44      2.25 o 
   6  10  12        3.12        5.49      1.74 o 
   7  10  12       12.04       11.62      2.14 o 
   8  10  12        0.04        0.91      1.80 o 
   9  10  12       45.47       46.25      3.91 o 
   4  11  12       25.84       36.87      3.04 o 
   5  11  12       10.72       13.39      1.97 o 
   6  11  12        0.18       -0.89      1.76 o 
   7  11  12        4.09        5.73      1.88 o 
   1  -1  13       19.73       21.16      4.86 o 
   2  -1  13      213.72      218.30     10.31 o 
   3  -1  13        3.39        3.37      1.48 o 
   4  -1  13        0.08        1.56      1.67 o 
   5  -1  13        2.85        2.47      1.73 o 
   0   0  13       10.64        8.43      1.84 o 
   1   0  13       75.17       70.67      3.99 o 
   2   0  13      523.85      526.92     12.75 o 
   3   0  13       21.05       15.42      2.52 o 
   4   0  13        9.28        7.58      2.48 o 
   5   0  13        4.15        4.88      1.83 o 
   6   0  13       24.15       24.46      2.84 o 
   7   0  13        8.79        5.30      5.08 o 
   0   1  13       32.51       31.34      4.05 o 
   1   1  13        0.16        0.94      2.45 o 
   2   1  13        0.01        0.90      1.78 o 
   3   1  13        7.42        6.44      1.96 o 
   4   1  13       63.87       66.58      3.84 o 
   5   1  13       66.81       65.32      3.81 o 
   6   1  13        0.72       -0.39      2.86 o 
   7   1  13       12.53       13.48      3.66 o 
   8   1  13        1.30       -1.08      5.74 o 
  -1   2  13       12.69       12.56      3.27 o 
   0   2  13        1.40        1.34      2.08 o 
   1   2  13       11.55       16.15      4.64 o 
   2   2  13        0.08       -0.58      1.67 o 
   3   2  13        0.22        1.52      1.60 o 
   4   2  13       80.11       76.93      4.22 o 
   5   2  13      132.18      141.30      7.52 o 
   6   2  13       92.13      108.71      5.55 o 
   7   2  13       23.90       25.89      6.90 o 
   8   2  13        0.12       -0.65      3.58 o 
  -1   3  13       16.35       20.55      3.72 o 
   0   3  13        0.00       -1.53      1.81 o 
   1   3  13      264.68      278.06      9.04 o 
   2   3  13        0.75        0.28      1.84 o 
   3   3  13       19.59       21.17      3.78 o 
   4   3  13       17.91       19.80      3.44 o 
   5   3  13       15.53        9.86      5.79 o 
   6   3  13        0.08       -2.53      2.45 o 
   7   3  13       43.55       47.34      7.08 o 
   8   3  13        6.46        5.81      4.27 o 
   9   3  13       33.01       32.12      8.10 o 
  -1   4  13        0.01       -2.79      4.74 o 
   0   4  13        2.97        2.74      3.21 o 
   1   4  13      113.51      124.86     10.94 o 
   2   4  13       50.34       45.37      5.46 o 
   3   4  13       31.88       30.31      4.51 o 
   4   4  13      250.34      268.43     15.42 o 
   5   4  13      137.80      141.92      7.48 o 
   6   4  13      111.23      129.59     13.54 o 
   7   4  13       31.53       30.17      4.72 o 
   8   4  13       38.95       40.37      5.51 o 
   9   4  13        6.73       10.31      5.39 o 
   0   5  13       78.44       85.24      6.99 o 
   1   5  13       60.46       61.84      9.12 o 
   2   5  13        0.43        2.81      4.88 o 
   3   5  13       41.96       28.84      4.49 o 
   4   5  13       77.40       76.74     13.98 o 
   5   5  13        0.99        3.05      3.67 o 
   6   5  13        8.74       10.53      2.32 o 
   7   5  13       79.15       82.97     10.89 o 
   8   5  13       57.74       60.54      6.06 o 
   9   5  13        4.71       14.57      5.70 o 
   0   6  13       18.79       16.65      6.00 o 
   1   6  13       23.20       24.88      4.39 o 
   2   6  13        0.15        1.21      4.18 o 
   3   6  13       50.18       42.52      5.13 o 
   4   6  13        1.22        5.34      3.03 o 
   5   6  13       57.87       66.84      4.54 o 
   6   6  13       46.80       43.98      3.13 o 
   7   6  13        4.92        6.23      2.12 o 
   8   6  13       28.12       25.29      3.37 o 
   9   6  13      109.18       98.85      6.59 o 
   1   7  13        2.01        7.49      4.21 o 
   2   7  13        2.94        0.55      5.23 o 
   3   7  13       41.28       40.87      5.28 o 
   4   7  13       34.93       48.22      4.50 o 
   5   7  13       48.04       43.91      3.02 o 
   6   7  13        0.02        0.97      1.63 o 
   7   7  13        0.27       -0.80      2.48 o 
   8   7  13        2.96        5.46      2.07 o 
   9   7  13        4.81        7.27      3.56 o 
   2   8  13       17.19       16.90      4.03 o 
   3   8  13        5.61        3.87      2.17 o 
   4   8  13       27.76       37.16      3.65 o 
   5   8  13       50.11       50.85      3.42 o 
   6   8  13      116.86      125.28      4.81 o 
   7   8  13       38.81       42.65      3.29 o 
   8   8  13        2.98        4.91      3.00 o 
   9   8  13       88.54       92.13      4.57 o 
   3   9  13      227.70      264.41      8.51 o 
   4   9  13       89.45       96.24      8.42 o 
   5   9  13       24.05       27.17      2.98 o 
   6   9  13       19.55       23.47      2.66 o 
   7   9  13       99.25      107.86      5.87 o 
   8   9  13       32.17       33.43      3.50 o 
   5  10  13       43.38       56.86      3.98 o 
   6  10  13        8.78       10.99      2.65 o 
   7  10  13      111.67      135.34      5.08 o 
   3   1  14      128.81      132.99      5.93 o 
   4   1  14       32.75       32.32      3.45 o 
   5   1  14        9.35       12.58      3.16 o 
   2   2  14       13.28       14.70      3.38 o 
   3   2  14       12.27       17.86      3.84 o 
   4   2  14       23.51       23.98      3.97 o 
   5   2  14       24.19       27.22      3.99 o 
   6   2  14        0.25       -6.76      5.38 o 
   2   3  14        0.19       -0.43      3.51 o 
   3   3  14        2.87        7.68      5.46 o 
   4   3  14       57.25       51.77      9.41 o 
   5   3  14        0.13       -1.28      5.24 o 
   6   3  14        0.67       -1.18      5.11 o 
   7   3  14       29.95       38.20      5.55 o 
   2   4  14        4.31        5.25      3.73 o 
   3   4  14       50.92       54.17      6.00 o 
   4   4  14       39.84       43.74      8.42 o 
   5   4  14        0.04       -1.72      4.35 o 
   6   4  14       79.82       79.78     10.14 o 
   7   4  14       35.44       40.55      5.23 o 
   8   4  14        0.14       -4.01      3.15 o 
   2   5  14        8.66        4.45      3.49 o 
   3   5  14       12.48        9.34      6.52 o 
   4   5  14       19.38       18.67      4.08 o 
   5   5  14        0.00       -0.36      7.67 o 
   6   5  14       37.39       40.38      4.80 o 
   7   5  14       30.62       28.90      4.35 o 
   8   5  14        4.19        6.07      3.58 o 
   2   6  14        5.77       -1.14      2.86 o 
   3   6  14       22.75       28.35      4.63 o 
   4   6  14        9.64       12.29      3.46 o 
   5   6  14        0.02        3.60      3.77 o 
   6   6  14        1.55        4.56      3.78 o 
   7   6  14        0.18       -0.42      2.63 o 
   8   6  14        2.50        1.24      5.66 o 
   3   7  14       66.32       78.75      6.67 o 
   4   7  14       78.78       78.58      6.42 o 
   5   7  14       21.92       20.18      4.23 o 
   6   7  14       14.41       20.13      2.91 o 
   7   7  14       11.48       17.58      5.03 o 
   8   7  14        0.63        2.15      3.42 o 
   4   8  14       51.79       52.17      5.84 o 
   5   8  14       17.67       19.16      2.82 o 
   6   8  14       66.53       67.49      3.84 o 
   7   8  14       17.06       20.73      2.68 o 
                                                 
